# Supplementary material for: Anatomical Transcriptome of G Protein-Coupled Receptors Leads to the Identification of a Novel Therapeutic Candidate GPR52 for Psychiatric Disorders
Source: PLoS One. 2014 Feb 28;9(2):e90134. doi: 10.1371/journal.pone.0090134 (PMC3938596; doi:10.1371/journal.pone.0090134)
Supplement: Table S1 — Data set of the comprehensive GPCR expression analysis. (XLSX) [file pone.0090134.s010.xlsx]

## Sheet: Supplementary Table1
Table_S1. Data set of the comprehensive GPCR expression analysis
name	Whole_brain	Cerebral_cortex	Striatum	Hippocampus	Thalamus	Hypothalamus	Midbrain	Cerebellum	Medulla	Spinal_cord	Pituitary	Eye	Trachea	Thymus	Heart	Lung	Liver	Spleen	Pancreas	Kidney	Adrenal_gland	Bladder	Stomach	Duodenum	Jejunum	Ileum	Cecum	Colon	Skeletal_muscle	Prostate	Testis	Ovary	Uterus	Skin	Bone_marrow	White_fat_bowel	White_fat_subcutaneous	Brown_fat	DRG	Balb_islet
Gpr182	13.8088	12.4755	12.0795	12.5814	12.9476	13.703	14.1249	13.3719	13.5543	11.7482	14.5233	12.9177	12.1497	12.8781	14.6863	17.5909	17.5255	16.5205	9.64205	14.419	15.958	12.6584	12.4798	11.1066	12.0206	12.7048	12.1827	11.9073	11.0607	10.4625	12.4762	15.0263	11.9385	11.2691	13.0151	15.1642	15.4524	15.3138	11.752	8.91588
Gper	13.4875	12.7655	13.6283	13.1924	12.9204	13.2369	13.1726	12.7022	13.5098	11.6175	16.3003	13.2883	11.4046	11.933	12.3869	12.551	9.15228	11.0189	11.2831	11.9801	14.172	10.7657	15.2538	11.3794	11.062	12.2015	11.5651	11.785	11.4231	12.5732	12.6506	13.7345	12.3354	9.16239	11.4502	10.4979	11.1241	13.3004	12.8055	9.98726
Darc	18.1518	17.0264	17.4375	16.9165	17.0931	16.9447	17.6139	18.6669	18.3287	17.0433	10.7313	17.8923	13.7978	12.7936	10.7541	10.633	12.5211	13.8643	9.54882	7.97154	11.1215	13.5608	12.4658	10.9622	11.5779	13.6373	13.0035	12.8492	12.7082	10.9204	7.36632	12.4546	12.6262	12.6046	16.252	13.6657	15.6486	13.1351	18.7823	13.2832
Gpr183	19.2749	17.9717	19.3721	19.127	18.8118	19.4731	18.696	19.6207	19.2828	18.76	18.3407	18.6931	18.1686	21.6946	18.4194	20.2347	17.1278	23.3083	14.7859	18.8022	18.6298	18.6954	18.3837	18.3236	19.2536	20.0739	19.8071	19.284	17.7915	18.0064	18.947	19.5161	18.2525	17.1874	20.2915	21.2832	21.5962	18.3256	11.3745	10.7574
Gpr37l1	18.3605	17.0644	17.4752	17.4671	17.5897	18.2347	18.2119	18.751	18.9169	10.4252	8.93369	18.7932	11.0815	8.66888	10.2396	7.45121	6.79442	6.59991	5.16993	6.67243	11.2538	11.0835	10.8194	9.62753	9.25974	10.7532	10.6175	11.0627	8.62205	11.2095	6.47573	9.01123	9.04985	9.71596	9.55075	10.7465	9.68299	10.8106	16.5217	7.83289
Gpr37	18.1973	16.6024	17.6209	17.6145	18.4594	18.7821	18.9866	17.6857	19.2286	19.2249	12.4017	17.1727	10.7099	9.60548	7.2854	10.7372	6.96578	7.91886	2.58496	11.0512	11.6604	9.96145	12.509	9.91588	8.73471	9.16239	10.9396	10.1762	6.72792	6.40939	16.4124	15.2533	9.33316	9.49985	10.8265	7.15987	8.00562	7.14975	15.3204	2.58496
Gpr39	4.24793	3.45943	5.2854	5.83289	3.80735	4.16993	5.04439	3.45943	5.49185	5.20945	6.02237	7.39232	12.6519	8.64024	9.67243	12.5796	13.1424	8.33092	9.14211	12.3693	8.25739	15.4398	14.8541	14.6584	15.946	14.0059	15.511	13.776	4.52356	10.4584	9.97728	14.1357	13.8	6.78136	9.36632	10.5793	9.01402	6.88264	9.39446	11.6493
Ffar1	6.20945	5.08746	7.36632	4.80735	6.82018	6.89482	5.97728	4.80735	5.61471	8.95128	6.65821	7.04439	8.11374	11.1396	7.87652	13.255	8.19967	17.411	9.86882	8.13443	7.03342	5.85798	8.47978	10.0607	12.145	14.1548	12.9318	12.0403	7.14975	6.52356	13.953	9.16742	6.84549	8.21917	14.5996	14.4911	15.0449	7.92481	9.57175	14.8914
Ffar3	8.53528	7.41785	12.127	3.90689	8	5.52356	5.08746	3.80735	5.88264	6.42626	5.45943	5.78136	6.30378	8.98584	3.90689	6.79442	7.36632	11.6027	6.59991	11.9252	11.3701	4.70044	8.69697	11.368	12.4152	12.288	11.7	11.8657	4.90689	6.64386	6.90689	8.3966	5.9542	8.10329	10.2668	9.32418	10.2515	4.80735	8.84235	11.4476
Ffar2	6.71425	5.9542	8.70736	5.67243	5.70044	6.70044	6.84549	6.26679	7.17991	9.83289	7.46761	8.20457	9.19967	11.0775	8.0607	10.7415	8.12412	15.934	7.85175	8.2854	10.8549	8.17991	11.8372	13.2169	12.9578	13.9329	12.6682	14.9527	8.10852	8.80735	9.22882	11.2497	8.98584	10.6294	14.9933	14.6467	16.2424	11.6777	8.26209	9.47573
Gpr52	14.7955	15.6266	17.3944	11.8711	14.2198	13.3673	13.1625	12.9919	12.5505	11.9163	12.4144	11.9133	10.8138	12.5348	11.556	11.526	11.4362	13.2677	7.71425	12.116	10.3015	11.0314	11.06	12.6359	12.9688	12.4805	12.0728	12.2285	9.35315	10.9469	12.3915	12.5994	10.2597	8.41785	11.9374	12.1749	10.8941	11.3112	13.1932	7.22882
Gpr1	10.8502	10.2288	10.5167	10.032	10.9174	11.3281	10.7423	9.11894	10.1898	10.0417	10.7381	9.25503	11.9121	10.7279	9.00562	6.39232	7.05528	7.99435	6.10852	6.78136	8.84862	11.4848	8.30834	6.9542	8.09803	8.13443	8.5157	7.71425	9.81218	9.3443	9.52356	13.6602	9.9542	10.611	10.4564	9.61102	12.0238	10.8408	10.5018	5.39232
Gpr3	14.2958	13.7534	13.7846	12.9643	13.9514	13.76	14.3864	13.5585	14.4402	14.0695	9.88722	10.8138	7.9542	9.09276	8.42206	8.17493	6.6865	7.14975	2.32193	8.7039	9.31061	7.04439	6.82018	5.70044	7.63662	7.57743	6.6865	6.61471	6.58496	6.16993	12.9839	12.3507	7.12928	7.10852	8.99718	6.49185	6.91886	6.96578	12.9383	7.72792
Gpr4	14.5145	13.5696	14.092	13.287	15.4522	14.9897	14.4104	13.7167	14.1074	13.9573	13.8733	12.9407	12.2095	13.2297	15.4258	15.4279	12.4722	14.2558	9.44501	13.8238	15.6969	13.8779	12.1443	11.8819	12.8424	13.1043	13.4507	12.1812	13.3473	11.4878	15.1632	14.2958	14.1975	10.8588	12.4533	14.0885	14.3759	15.5074	13.0671	11.863
Gpr6	15.0453	14.7545	18.3145	11.0961	13.6508	13.0158	11.6693	8.55842	9.46148	10.1421	13.5241	7.20945	6.16993	7.59991	2.32193	3.80735	6.2854	6.80735	3.80735	5.52356	1	4.52356	7.76818	8.70044	9.15482	8.04985	7.93074	6.93074	5.16993	5.58496	10.6138	8.49586	4.85798	7.06609	10.4231	4.24793	7.33985	5.35755	9.46964	7.17991
Gpr12	14.8948	14.3809	15.9082	15.1838	15.8366	14.925	14.0642	13.7054	13.3276	12.8076	13.2344	11.6878	3.70044	7.05528	8.17493	4.16993	10.5127	6.18982	0	9.83605	4.16993	5.20945	6.80735	5.12928	6.96578	4	5.83289	5.64386	4.70044	5.39232	5.20945	7.97728	8.82972	6.91886	11.3977	4.45943	6.02237	3.45943	8.19967	4.08746
Gpr15	10.6156	8.69	10.2668	9.76321	10.8162	10.7091	10.7482	10.2131	11.5864	12.7406	7.40088	8.64746	7.74147	10.7616	7.37504	9.72962	7.82655	12.4357	3.80735	7.88264	5.58496	8.20945	8.59246	8.77808	9.70736	10.236	11.1459	10.7855	7.8009	6.96578	16.1816	9.51767	7.93664	9.00282	11.2082	11.0647	11.2438	9.32418	8.3966	3.16993
Gpr17	15.6174	15.4847	16.3354	16.1032	16.074	16.3478	16.1083	14.998	15.8102	16.2335	10.4898	10.2574	11.6755	8.81378	13.8459	14.0144	12.8396	10.062	8.30378	12.9222	12.1222	13.1881	11.733	12.1016	14.2929	13.8501	11.8486	11.9723	12.2282	10.5565	10.2668	11.9816	11.7993	10.8727	9.10066	13.3977	12.9785	14.5147	11.412	8.17991
Gpr19	14.5318	14.3329	14.7912	14.3818	14.0201	14.238	14.3041	15.0215	14.2042	13.6598	15.6105	13.1696	11.4273	12.7671	11.9549	11.819	12.3157	12.4911	8.83289	12.4775	12.7942	11.9791	11.2819	11.8948	12.2755	11.9687	12.4333	12.2509	11.664	12.3963	16.5033	13.4791	11.988	10.4346	12.5727	11.4242	12.1718	12.3548	14.9841	9.77149
Gpr20	10.3542	9.59805	10.0293	8.75489	9.03067	10.1997	10.7814	9.37721	10.6636	10.2992	7.90087	9.52552	9.71081	9.89026	10.9578	8.19476	6.59991	8.90689	5.32193	9.41574	10.0688	13.5752	13.4078	13.4547	13.6385	14.4954	13.8227	15.6255	9.01402	9.78627	13.0124	12.5011	10.5353	8.04439	9.13443	12.8761	8.94837	10.6018	10.4574	8.03342
Gpr21	14.5898	14.0096	15.0129	14.5759	14.0362	14.5392	14.4788	14.5835	14.254	13.8604	13.5811	14.3475	12.4798	14.5347	12.7999	14.6122	11.7541	14.557	10.2095	13.1098	13.0229	12.8607	12.8673	13.1293	12.1043	13.2375	13.3178	13.0413	11.8549	13.4231	13.8513	14.5424	12.8429	11.3315	12.9735	12.9311	13.2365	13.3814	15.0976	11.5925
Gpr22	17.1513	16.0722	15.2541	17.2508	15.4698	15.7144	16.2982	17.8155	16.8538	15.9896	14.1697	14.5366	12.3035	15.0448	16.6235	12.9832	10.8781	14.5978	9.93369	12.2621	15.7026	12.6642	12.6382	13.2088	14.3243	13.9634	13.4045	13.2345	10.9922	13.0173	13.3344	13.9553	13.138	10.6804	13.4597	12.5824	12.4186	12.4025	14.7673	9.64926
Gpr25	13.4159	12.7696	13.9238	13.1805	12.8311	13.0931	13.2303	13.2665	13.2953	12.4622	10.9352	9.11894	6.55459	14.517	5.85798	7.98868	7.93664	11.0251	3.16993	7.62936	6.14975	7.60733	7.19967	6.97728	8.20945	7.09803	7.02237	6.2854	4.75489	5.24793	10.9701	7.36632	6.83289	6.65821	9.99718	8.07682	8.10329	6.02237	8.78136	5.85798
Gpr31	12.1108	10.8057	12.1463	11.6298	11.8956	12.2553	12.1354	12.0941	12.2972	11.462	11.785	12.2917	11.6702	12.3682	11.0244	12.4617	12.0661	13.1706	10.2935	13.2793	14.1749	12.3753	12.4924	13.6243	14.2244	14.291	13.0808	13.1561	11.8186	12.3987	15.2771	13.2383	11.4242	11.4497	13.4551	11.5684	12.3194	13.0674	13.0253	12.1396
Gpr34	15.0512	14.2524	15.5569	14.8134	14.3251	14.5033	14.3235	14.0975	14.1791	14.7845	13.379	12.5172	12.6071	13.3592	12.3802	12.9447	10.4512	15.0749	8.93958	11.3526	12.9317	12.9885	12.5345	12.9131	13.3887	13.2525	13.101	12.6819	11.0314	12.3063	11.8242	14.0252	13.2525	10.6083	13.1858	13.5238	14.0044	12.4017	12.978	7.75489
Gpr171	14.669	13.3734	14.6109	13.9097	12.7237	14.2051	14.5477	15.1382	14.2633	14.3216	13.158	12.7977	10.0728	16.4637	11.7262	13.3245	10.3826	16.7833	6.91886	11.3421	12.6513	11.7	10.7228	11.9159	13.0941	13.8084	12.3473	12.1257	8.77479	10.3934	13.2345	12.8832	11.3548	9.54689	14.9095	13.6732	14.4767	13.2453	13.3127	9.05257
Niacr1	7.03342	6.18982	8.36194	7.33985	6.65821	8.32193	6.56986	5.45943	7.01123	9.20701	8.0607	10.5343	16.7841	11.7112	8.40514	14.3556	10.1124	14.8001	6.32193	8.8857	11.9723	14.0425	14.9366	8.55842	9.33762	10.6448	12.1147	11.1929	8.03892	10.9099	7.8392	12.1396	13.6445	13.8942	13.3508	14.5857	16.5008	14.7716	8.71768	11.7164
Mas1	15.0522	14.4333	14.0557	15.7823	12.5948	12.2055	12.4331	13.0904	12.5689	12.1079	12.3658	10.1046	11.2586	11.8333	11.592	11.794	8.37938	9.87498	7.05528	11.6812	11.8281	12.2476	10.4676	10.1749	9.75154	10.8933	10.5727	10.2597	10.275	11.462	16.7809	13.4003	12.1286	9.05257	10.388	10.1984	10.9993	12.4712	12.3723	7.8392
Gpr64	11.8265	9.74651	10.6671	10.3685	10.7177	12.6138	13.0109	10.218	12.5223	12.2521	11.6243	10.8803	14.7145	13.5893	11.058	12.592	10.1997	13.0348	6.10852	10.8154	14.0711	12.4181	15.9122	12.8823	10.927	9.92184	10.5285	10.341	10.544	12.4696	11.9805	14.7682	13.3993	10.8757	10.2252	14.3273	13.4992	12.1108	16.7577	5.64386
Taar5	3.80735	2.32193	6.12928	3.58496	3.45943	5.24793	3	2.32193	6.06609	5.64386	4.70044	4.64386	5.58496	6.70044	1	4.39232	6.30378	4.45943	0	6.44294	0	2	6.39232	3.80735	7.44294	5.75489	6.20945	5.78136	3	4.08746	4.9542	7.70736	3.90689	6.75489	9.16742	4.9542	6.30378	2.58496	8.01123	3
Gpr35	8.9629	7.52356	8.89785	8.47573	9.40301	9.0954	9.23122	7.73471	8.73809	9.93369	8.09803	10.2372	13.3848	12.0821	8.40514	12.1529	9.57554	14.4311	6.30378	10.1861	10.5641	9.98299	11.3487	13.5373	14.2503	14.2074	14.5844	14.6652	7.49985	8.89482	12.5736	12.9366	10.7004	7.46761	12.6418	11.7789	11.1843	9.07948	15.0804	6.58496
Gpr45	13.5881	13.0025	12.9766	13.2049	12.8603	14.1812	13.8987	11.9873	13.4778	13.3254	7.45121	10.865	4.45943	7.50779	4.52356	4.9542	5.20945	5.93074	1	4.08746	6.35755	5.52356	6.06609	5.35755	7.53138	5.20945	6.39232	5.12928	3.80735	5.39232	7.78136	7.11894	6.08746	7.02237	9.70736	4.64386	7.24793	4.16993	10.403	3.58496
Gprc5b	17.9208	16.4177	16.8587	17.3353	17.8816	18.2945	18.5328	18.327	18.7589	18.6452	14.7964	16.007	14.4651	12.1046	14.3408	15.3848	8.67948	11.8792	8.3443	13.9918	18.4696	14.037	12.0691	11.4858	11.1774	11.8952	11.8944	11.6676	13.6651	11.9726	16.8849	16.9118	12.7127	11.1898	9.46352	14.6357	16.0743	16.8419	15.4803	8.53138
Gpr65	9.03617	8.2854	8.94544	8.32643	8.70044	9.60918	9.18982	8.83289	9.23362	10.8719	11.7258	10.0512	10.3072	16.4857	12.1098	13.736	12.3548	16.7378	7.15987	11.6896	14.1173	11.5068	11.73	12.2064	12.859	13.6491	12.1712	12.2015	8.89785	11.221	14.2329	13.8964	11.9248	8.47573	14.8043	13.6732	14.265	11.9355	11.4215	8.61471
Gpr161	13.7306	12.9753	12.6751	15.9972	13.2217	13.9616	13.846	12.6096	13.3226	13.4852	11.2808	11.5221	12.0074	9.60918	11.2732	11.5565	7.62936	10.4242	8.04985	10.0375	10.633	13.2942	11.6013	10.3151	10.6475	10.9352	11.0231	11.4221	9.69349	10.6457	10.7649	13.7727	12.6122	11.0835	9.62388	10.3487	10.6092	9.70908	14.7191	10.0375
Gprc5a	9.37069	9.23601	7.96578	8.0607	7.54689	8.55075	9.20945	8.29462	8.82655	9.43671	12.2915	12.0627	14.8418	13.5282	11.8106	20.4415	8.93074	9.33762	7.57743	13.5772	11.1066	12.7123	18.9036	16.3723	16.8205	16.6923	19.7641	18.8963	11.2917	14.1932	10.7912	12.0825	16.6409	8.88264	10.0498	12.6704	11.2426	11.7744	9.90388	13.0612
Rgr	15.9306	14.6134	16.0054	15.4498	14.4065	15.7536	15.9195	16.0402	15.7958	14.8604	15.4939	14.4157	9.55651	10.0458	10.4645	10.722	8.78136	8.87036	6.67243	9.84235	13.6417	10.236	10.5575	8.53138	10.3869	9.85019	10.0444	9.09276	9.93664	10.9016	12.4934	12.5031	10.4929	9.18239	11.1222	8.61839	9.99718	9.82177	15.9728	8.8857
Gpr56	17.6357	16.4482	17.2423	16.9044	17.8166	18.5362	18.6773	17.1586	18.0363	17.9434	17.1909	14.0351	15.5608	16.804	17.2255	18.1818	13.2114	14.6922	13.0417	19.4234	16.5973	17.0278	17.5379	15.733	14.9856	15.1971	15.7258	15.9954	15.1656	17.3704	17.4676	18.9534	15.6025	13.7472	16.2091	14.8803	16.0951	17.2908	18.3498	14.7891
Gpr176	13.8074	12.6636	13.3842	13.0039	12.8978	13.6348	13.6569	13.2562	13.7843	13.7332	10.3565	12.0604	9.01959	10.4305	7.78136	9.54496	6.84549	11.93	3.70044	9.66711	12.6687	8.10852	8.41785	7.13955	9.25267	9.3837	9.32643	9.09276	8.31288	6.10852	9.61839	10.5527	9.41574	8.65821	11.188	9.76487	10.5058	7.08746	13.6852	4.9542
Gpr162	17.9599	17.4988	17.2115	17.3467	17.8955	17.4939	17.7145	17.7121	17.7792	17.554	16.4451	16.2764	11.1447	17.1496	11.762	11.6653	10.5469	12.3945	5.85798	13.0541	13.7627	11.8796	10.8098	10.4481	10.4553	11.4522	11.4268	11.1536	9.32643	11.0755	16.1822	14.5212	12.5939	9.2384	11.2033	11.1592	11.544	11.1978	14.3073	10.196
Gpr85	15.6841	15.1705	15.8453	15.3468	14.2552	14.9876	14.909	15.955	15.4819	14.566	15.1253	13.611	9.48583	9.41151	9.16993	9.50978	6.06609	8.90388	5.64386	10.544	11.032	9.77972	9.5812	10.6751	10.6366	11.0607	10.4315	10.3365	7.33985	8.37069	9.59805	9.79766	9.06609	8.46352	9.93811	9.85643	9.76321	7.62205	14.657	9.64926
Gprc5c	13.6654	11.0841	11.3691	11.6861	11.584	11.5892	11.7785	16.4775	14.6349	11.4305	12.5927	12.6555	13.6594	11.4035	12.5421	13.4605	15.9818	12.4929	10.7364	17.7819	11.7262	11.7924	13.1264	11.1235	22.9268	10.7928	10.4747	10.4798	15.6776	14.8877	10.1447	15.053	14.7613	10.9129	9.91439	11.9661	13.0797	14.6485	14.8003	11.8041
Gpr84	10.4094	9.90989	10.9873	10.2204	9.55459	10.6493	9.76155	9.66888	9.75322	10.3923	8.57743	11.73	6.55459	8.53528	6.22882	7.22882	10.7482	9.67948	4.64386	8.66178	7.59246	7.70044	7.93664	6.80735	8.39232	7.66534	5.64386	6.85798	5.58496	6.65821	10.1824	9.01959	7.63662	7.62205	12.7273	7.31288	7.80735	5.61471	9.53138	6.52356
Gpr173	15.6679	14.8672	15.4663	15.2676	14.023	14.7974	15.0342	16.03	15.0571	14.6244	14.9644	13.3744	9.46964	9.46352	8.99152	9.92926	6.90689	8.92481	5.39232	10.4512	11.0272	8.83289	9.55267	10.2969	10.275	10.5962	10.4179	10.446	7.03342	8.75489	9.22641	10.3542	8.87344	7.98299	9.93369	10.2131	9.69697	7.47573	14.1595	9.50978
Gpr27	17.5328	17.4659	18.4483	17.7068	17.3829	17.4551	17.1774	16.826	16.6547	16.3057	16.9892	14.5263	14.4858	13.9017	16.6316	15.0647	9.5157	12.4147	9.84706	13.0334	14.9362	16.3963	13.2475	12.9744	12.7153	13.3965	13.8976	13.9742	12.5741	13.2653	12.0947	16.4297	15.6694	11.7826	14.961	13.4393	14.0589	12.5309	16.4383	12.9409
Rxfp3	12.0529	11.0901	10.0941	12.3143	12.1586	13.2618	12.9254	10.0795	11.4645	11.5028	7.90689	11.556	6.2854	7.52356	7.06609	4.24793	6.85798	6	4.24793	6.10852	4.9542	7.46761	6.44294	6.42626	8.23362	6.16993	6.33985	6.9542	7.08746	5.78136	5.78136	8.64746	7.22882	8.25739	9.48583	5.97728	8.22882	6.6865	10.9901	4.85798
Lgr4	15.9595	15.3867	15.4277	15.8277	14.4411	15.0416	15.2825	17.071	15.9866	15.2775	15.2296	15.5015	14.944	14.8398	15.7942	13.5486	17.1184	11.9414	13.7906	19.1992	17.8826	15.2614	17.6529	16.5453	17.8569	17.5078	17.3894	17.9246	16.0257	16.8731	15.165	17.8899	15.1842	13.8289	11.8194	14.7738	14.0931	15.2346	16.599	12.5495
Celsr1	11.5661	11.5098	12.8706	12.1504	11.1984	11.5541	10.5962	10.1636	10.3454	11.3259	12.5481	12.6839	15.5062	15.1852	12.8619	14.837	9.66711	13.7075	12.8273	14.6793	10.0471	10.2143	15.2364	12.5028	11.9337	13.9654	14.826	14.805	7.71425	9.8009	9.74483	15.6811	15.1491	14.0694	12.0362	12.2609	13.5039	8.38802	13.2995	12.1059
Celsr3	16.8315	16.0591	16.6423	16.1338	15.7801	16.73	16.3684	16.9914	16.7875	15.5282	16.9134	15.7819	7.3837	8.32193	5.85798	7.30378	6.72792	5.80735	6.82018	6.02237	12.9549	6	10.3729	10.1046	10.6018	9.80574	9.66888	10.3912	6.04439	6.49185	11.7381	7.30378	5.45943	7.77479	9.60918	7.6865	6.6865	7.18982	15.2056	12.2848
Gprc5d	7.49185	7.70044	8.26209	8.6865	7.41785	7.91886	7.70044	6.90689	7.10852	7.43463	4.75489	6.14975	6.61471	7.62205	4.45943	7.75489	6.91886	6.76818	5.04439	6.50779	5.35755	5.32193	6.97728	5	6.65821	5.39232	5.80735	7.05528	5.70044	5.52356	9.9263	7.35755	5.85798	8.14466	9.26679	7.24793	6.78136	6.44294	8.04439	5.08746
Gpr77	10.9374	10.0967	11.2107	10.4019	10.0647	10.2935	10.3072	8.93369	10.0028	11.1157	10.6909	9.20212	11.1447	10.5718	12.1684	13.5031	12.6704	12.9401	6.30378	9.74819	11.5063	11.8061	10.2033	9.9901	11.0021	11.4094	10.7764	10.3004	9.51767	9.5411	9.14211	11.8467	10.7944	7.55459	14.2432	11.9982	11.5358	10.2656	10.1447	5.08746
Gpr116	14.3981	14.0238	14.6151	13.2154	14.1706	14.6133	14.8413	14.0778	14.9636	14.2855	13.6966	12.7942	13.2397	11.88	16.477	18.97	14.1801	14.2624	10.7228	15.7847	15.7872	13.6813	12.5336	12.3891	13.6614	13.2748	13.1118	13.286	15.2953	12.7084	11.1898	15.4587	13.5643	12.128	10.8826	14.8322	15.7783	16.3892	14.5454	11.4696
Gpr63	15.5154	14.0553	15.9225	15.6757	15.0038	13.7616	13.8263	17.2306	15.4202	13.6072	13.0091	12.6218	10.2396	12.7423	11.1427	12.2577	9.84706	10.8439	9.3966	12.4561	13.8022	12.3712	11.375	10.1111	10.0647	9.80896	9.82972	10.733	9.47371	9.79766	10.5632	13.7201	12.697	9.38586	10.5962	10.2831	10.0808	10.1396	12.5243	9.23122
Gpr98	12.1415	10.9166	11.7495	11.733	12.1121	12.9841	12.2351	11.8001	11.8166	12.2441	12.6382	17.2388	9.5411	9.76487	5.12928	11.4393	7.2384	7.66534	5.70044	10.0293	11.8126	7.76155	9.16993	7.87036	9.00282	8	8.78136	8.10852	6.12928	11.1874	16.8815	16.2045	8.10329	11.8754	11.8549	6.04439	8.21432	7.21917	10.4888	9.64566
Gpr132	6.93074	6.49185	7.06609	6.91886	8.62205	7.40939	7.44294	6.47573	6.72792	8.78136	8.82018	7.94251	10.3608	17.7454	10.0634	13.6584	9.74315	16.9665	6.84549	10.9844	10.8634	11.7818	10.4645	11.633	12.3185	13.2506	12.2264	11.8431	8.57743	12.0255	12.2037	11.4929	10.0417	8.12928	14.0515	14.6113	15.7549	10.6996	9.48784	9.0607
Gpr55	10.9723	10.8082	12.9792	10.1561	10.6856	10.7912	9.68124	9.50779	8.76487	9.04712	9.6987	6.82018	5.72792	11.4336	4.32193	9.92035	7.93074	12.3934	2.58496	5.67243	13.238	6.33985	7.66534	13.0381	13.7231	13.4001	10.2216	11.1567	3.80735	5.83289	14.5827	10.0808	7.27612	6.52356	9.63118	10.5216	9.58496	4.70044	8.00562	3.58496
Opn3	12.9202	11.3315	12.0063	9.32867	13.583	12.8212	11.93	13.5053	12.5051	11.2222	8.92778	9.84549	9.02237	10.8154	11.3134	9.56605	9.40939	9.01681	7.82018	10.611	12.4365	9.23362	10.4979	12.8281	12.7207	9.6987	9.9542	10.4471	8.19967	11.0993	14.8218	12.2671	10.8986	7.10852	7.96	13.2073	14.0867	11.1793	12.5953	8.59246
Cxcr7	12.4931	12.3399	12.392	13.1059	12.1251	12.411	12.9012	12.3185	12.5157	12.7015	11.7871	12.5988	14.5741	9.86573	15.6836	14.3154	9.11634	14.1123	9.04712	15.0886	15.9179	14.449	12.5194	11.2592	11.1991	11.8576	12.5522	12.6362	13.8515	13.6911	12.8254	13.8723	12.7645	11.5779	9.04712	13.3119	13.9025	15.0625	13.1632	10.7457
Nmur2	9.49985	7.09803	8.14975	6	9.7039	11.0217	8.98868	8.18488	11.0417	13.0205	4.32193	8.24317	3.58496	8.67596	2	2	3.58496	4.32193	2	3.16993	1.58496	9.21189	6.39232	10.2644	10.196	11.5416	6.32193	9.54303	1	10.4959	6.16993	12.5206	15.3934	5.42626	7.22882	5.58496	2.32193	1.58496	7.27612	1.58496
Gpr151	12.6896	11.8321	12.3177	11.9388	14.6994	13.1106	12.0461	12.1513	11.8611	11.0881	11.5421	11.7142	10.5755	12.0934	9.99294	11.0654	9.97011	12.4429	7.32193	10.3597	11.1567	11.0369	10.8074	11.8734	13.226	10.9651	11.1731	10.9614	9.55075	10.0307	11.6202	12.438	10.9114	9.47168	10.8065	10.1306	11.1408	10.7117	12.6771	6.70044
Gpbar1	7.7211	7.70044	8.32193	7.82018	7.27612	7.74147	7.57743	8.12412	8.01123	7.39232	9.07682	8.30378	7.70736	9.94398	7.13955	8.21917	8.51964	9.56224	2.58496	8.25267	7.67948	9.44294	8.68299	9.59246	10.1536	10.8849	8.58871	10.4979	6.24793	7.82655	10.2192	10.9248	10.363	7.46761	9.88874	8.84862	8.27612	8.55842	8.65821	6.93074
Gpr150	11.6917	11.6497	10.3287	11.1749	10.4959	10.9151	10.5498	11.6008	10.9586	10.5187	7.56224	7.29462	5.67243	7.97728	6.30378	5.04439	6.10852	8.10852	2.32193	8.40939	7.20945	5.20945	6.42626	4.80735	6.65821	6.04439	6.2854	5.52356	5.52356	6.62936	6.52356	6.71425	5.52356	6.56986	9.23601	6.39232	7.52356	5.32193	10.5018	3.90689
Mrgprd	5.2854	6.6865	6.74147	7.11894	7.65821	6.84549	8.15987	7.41785	7.53138	11.3707	7.47573	6.52356	9.85175	7.87036	6.80735	7.03342	6.42626	7.25739	6.74147	8.27146	8.56605	6.44294	7.77479	5.90689	7.84549	6.78136	8.47978	7.45121	5.97728	8.84235	8.69349	7.6865	7.2384	8.27612	9.27845	7.66534	7.8392	4.45943	18.2227	7.26679
Gpr139	14.026	12.2393	15.3913	11.3225	14.1958	14.8916	14.863	12.4081	14.7728	13.9022	13.7171	12.224	4.45943	10.6239	3.45943	5.78136	6.71425	5.35755	2.32193	5.08746	4.80735	4.70044	7.08746	5.32193	8.16491	5.83289	8.32643	6.02237	3.16993	6.24793	9.58871	7.99435	5.04439	6.62936	11.1636	3.80735	4.45943	4.39232	15.9505	4.52356
Gpr157	11.5887	10.3015	10.8502	10.7457	11.6546	11.6689	12.0375	11.8963	12.4226	12.7239	12.4231	11.656	12.9746	13.1636	15.9013	12.6904	11.9651	13.7705	7.65105	10.69	11.7317	11.5152	11.5182	12.4681	13.2021	11.032	11.1286	11.0423	15.7729	12.5665	12.1787	13.3806	11.5206	12.1488	12.3117	13.0473	13.3929	13.5433	13.6095	8.62936
Gpr141	7.76155	5.58496	9.21432	8.18488	8.16491	8.80735	8.52356	6.9542	7.93074	10.7574	8.32193	8.0607	10.3805	11.7056	8.06609	13.3361	7.70736	14.7449	6.2854	9.79766	12.233	10.2432	10.1072	11.056	11.6284	11.6604	10.2527	10.3815	7.96	6.52356	11.2095	14.486	9.22882	11.6773	15.227	9.61287	11.1618	9.27612	10.7632	5
Mrgpre	14.6222	13.5902	13.563	13.6093	14.9008	15.3976	15.4641	13.5344	14.8821	14.7192	15.242	13.8676	11.6106	14.5272	13.0377	13.2311	12.2773	14.9269	9.37287	12.5428	13.9433	12.145	11.8807	11.4843	11.7499	13.0429	12.3875	12.3982	10.6239	13.5825	9.79604	13.4312	11.1611	9.79442	12.214	12.664	13.627	11.6524	16.3155	11.5028
Gpr81	11.3696	10.2046	8.93958	10.0593	9.50581	11.9513	11.567	10.6733	10.4584	10.6768	9.9542	10.2866	12.3947	10.0126	8.75154	10.1561	7.22882	10.9218	6.52356	12.5762	13.1724	14.2446	12.145	11.0458	11.357	12.3371	11.5798	11.7948	8.95128	9.84235	7.16993	12.4793	11.4414	10.1724	9.96578	15.5321	17.4492	15.982	9.80574	11.9259
Gpr142	6.35755	3.80735	5.61471	5.2854	5.61471	6.30378	5.75489	7.85798	7.33092	6.42626	6.82018	5.49185	5.93074	7.52356	3.16993	5.16993	6.06609	6.2854	5.61471	6.45943	1.58496	4.16993	7.93664	6.47573	7.80735	5.72792	5.90689	6.59991	5.35755	5.39232	6.75489	10.1408	7.62936	7.15987	9.37504	4.75489	7.53138	4.70044	7.58496	11.0126
Mrgprg	3.80735	2.80735	4.75489	3.16993	5	5.16993	5.16993	3.80735	5.16993	6.04439	6.02237	6.10852	8.76818	9.39874	4	4.9542	5.97728	6.71425	3	5	6.64386	6.89482	6.18982	4.58496	7	6.79442	6.89482	6.87036	4.08746	8.68299	7.34873	7.29462	5.80735	8.77149	9.6987	6.78136	10.7389	9.10329	8.28077	2.32193
Gpr88	18.4156	18.041	21.9894	14.3796	17.9114	15.8061	14.0611	11.6059	13.5998	13.6977	9.17991	12.3826	11.1491	10.9787	9.75989	13.0627	7.91886	12.9817	4.58496	9.97585	12.2482	10.9359	9.11374	8.60733	9.39232	9.00843	8.85175	9.02791	8.61471	10.3432	15.4903	12.1513	10.4747	8.01681	11.4538	11.7826	11.6751	9.93517	10.0661	6.24793
Rxfp2	10.3912	10.375	8.96578	8.2384	10.2597	10.6996	10.6493	5.80735	9.15228	10.3542	10.1799	6.6865	5.42626	8.224	3.32193	4	6.14975	4.58496	3.45943	7.56224	4.9542	6.20945	7.76155	5.55459	7.59246	6.02237	8.16993	7.45943	8.15482	6.42626	13.6881	8.74147	11.7164	7.64386	10.7457	4.24793	6.84549	6.04439	8.2854	3.32193
Gpr115	11.0553	10.388	10.5934	10.7228	11.3083	10.5353	10.6847	11.611	10.6466	10.2082	7.98299	10.9476	13.3188	8.90388	8.42206	7.71425	5.32193	6.93074	5.61471	7.60733	7.2384	11.4722	13.1044	5.70044	6.74147	6.02237	6.74147	6.62936	8.89178	7.83289	7.96	8.83605	10.8494	12.928	8.78463	8.13443	7.81378	8.08746	9.76321	4.58496
Gpr110	6.06609	5.52356	6.61471	6.64386	5.9542	6.58496	6.06609	3.70044	6.55459	6.61471	12.4553	10.1124	6.67243	7.34873	7.08746	4.70044	14.5597	6.10852	5.08746	11.2198	4.85798	5.12928	8.46761	10.567	9.82337	7.30378	6.67243	10.8025	5.93074	12.4157	9.09803	8.01123	12.9912	7.77479	9.85798	5.97728	6.88264	4	8.2854	5.39232
Gpr111	12.526	11.2216	12.3446	11.463	12.9146	12.2015	11.9118	12.8553	12.4118	11.5043	9.81538	12.3821	15.6308	9.86419	9.9542	10.4666	7.93664	8.86728	7.45943	9.21917	9.19722	9.15482	12.8168	7.93664	8.56605	8.01123	8.50383	7.58496	10.2877	9.24555	9.86882	10.3015	11.6582	12.9622	9.81218	8.56224	8.64746	10.1611	10.9629	5.70044
Gpr113	7.07682	5.88264	7.32193	6.91886	7.03342	7.56986	6.67243	8.02237	7.3837	6.82018	8.82337	9.73302	7.79442	9.25267	8.62205	8.44708	7.65105	9.01402	3.70044	6.78136	8.14466	8.51175	8.11374	8.24317	9.40939	8.90689	9.51964	8.17493	8.06609	9.51964	14.8425	9.20701	7.49985	7.81378	9.80252	7.49185	7.75489	9.68299	9.00562	4
Gpr133	11.9054	11.6115	11.611	10.5793	11.3636	9.69697	8.32193	6.12928	8.35755	9.66356	4	9.85019	14.6467	11.9654	12.5601	13.6149	9.46761	9.71081	9.82337	8.99435	10.5157	16.5827	12.6528	12.1315	14.4409	15.0212	12.4896	12.4046	13.3063	13.2027	13.5103	13.5362	13.1509	12.2146	7.02237	14.4534	15.1979	12.6874	13.1887	7.47573
Npsr1	13.8298	13.451	11.3891	12.5358	14.1237	14.249	14.0502	10.1408	11.6013	10.8517	5.58496	13.5746	4.32193	13.1085	4.24793	3.58496	3.70044	7.05528	3.70044	7.62936	5.90689	3.80735	4	4.64386	5.64386	3.45943	3.80735	3.32193	3.32193	3.45943	6.9542	7.59991	7.40939	3.70044	3.32193	5.32193	8.47168	7.16993	4	3.90689
Gpr128	8.25267	6.58496	8.54689	8.29002	7.2384	7.93664	7.94837	7.56986	8.30378	9.01959	8.16993	9.65464	7.81378	12.4344	5.49185	8.50383	11.3891	9.38154	5.45943	7.56224	7.79442	8.04985	9.4818	18.1015	19.1943	19.4618	19.6206	19.851	6.50779	15.4511	13.5237	15.6379	16.8653	9.81538	12.9595	12.5483	8.25267	8.35315	9.15228	6.26679
Gpr97	6.64386	7	7.92481	6.88264	8.60733	8	7.21917	5.04439	7.48382	9.01123	9.7211	8.07682	10.0553	11.7678	10.151	12.7836	12.5646	10.2946	6.32193	11.8368	11.5962	11.2378	10.4136	9.90388	10.6466	11.1222	10.8826	11.7237	8.07146	9.7364	8.56986	11.0573	10.8811	6.79442	14.7843	11.4783	10.242	8.9629	10.4979	10.1072
Gpr135	15.151	14.4596	14.7649	14.8908	14.6858	15.0252	14.9883	14.9917	14.7913	14.417	15.1457	13.6985	10.9344	8.91886	10.7185	11.1491	11.9665	8.86728	6.76818	13.1437	12.9587	11.5088	10.2958	9.33092	9.37069	9.94251	9.98442	10.0112	8.71081	11.5435	13.1608	13.4919	11.3636	9.2384	11.218	11.115	12.1072	14.7123	14.949	8.41785
Taar8b	5.88264	3.70044	8.23362	7.07682	6.18982	6.71425	6.58496	4.58496	7.12928	8.18982	7.62936	7.83289	7.96578	8.73471	5.04439	5.20945	7.96578	10.6448	4	5.75489	4.85798	7.06609	9.83289	8.41785	9.79116	8.15482	11.4491	8.66178	6.39232	6.42626	7.56986	8.42206	5.70044	9.84078	12.5505	8.29921	8.2384	6.6865	8.99718	6.37504
Oxgr1	8.89785	7.78136	10.8178	8.23362	8.20945	9.49785	8.62936	6.2854	7.58496	7.29462	5.20945	6.47573	5.93074	7.7879	5.35755	4.32193	5.24793	5.2854	2.58496	16.1038	3.80735	9.19229	6.71425	3.80735	6.79442	5.39232	6.80735	6.06609	5.04439	5.45943	14.3757	8.23362	5.08746	7.84549	9.56796	3.16993	7.10852	4.90689	7.86419	3.16993
Tas2r135	5.49185	5.9542	9.12153	8.12412	7.52356	7.69349	7.84549	5.35755	7.93664	8.51964	7.96	8.31741	8.31741	7.97728	6	6.12928	6.45943	7.24793	3.90689	6.97728	5.67243	8.02791	9.8933	7.64386	9.63481	8.57365	9.13955	8.84235	6.32193	5.39232	6.70044	8.96867	6.56986	9.28309	12.1075	6.16993	6.97728	6.65821	8.95128	3.80735
Taar1	4.90689	3.16993	7.43463	5.88264	4.52356	6.24793	5.39232	4.58496	7.05528	6.06609	6.2854	6.55459	5.97728	6.97728	4.52356	4.90689	4.70044	5.49185	5.88264	5.24793	3.90689	6.59991	9.50779	8.27612	7.85175	7.09803	7.15987	6.49185	4.32193	6.2854	6	6.87036	3.80735	8.19476	10.218	4	6.62936	4.80735	7.62205	10.0458
Gpr101	13.3786	11.7495	13.8704	12.7828	13.1248	15.3422	13.6327	11.4136	13.3327	13.2806	11.672	8.62936	4.08746	6.85798	0	0	4.90689	4.75489	0	3.90689	0	3.32193	5.52356	2.80735	6.06609	3.80735	4.32193	4.45943	4.16993	4.24793	6.71425	6.91886	3.80735	6.20945	8.85487	5.08746	5.20945	3	6.94251	1.58496
Taar6	4.80735	2	6.91886	5.39232	3	5.2854	3.80735	4.24793	5.80735	5.49185	5.08746	7.17991	5.75489	7.40088	1	4.52356	6.50779	5.55459	3	5.20945	4.80735	5.78136	7.09803	4.80735	7.24793	5.49185	7.01123	6.10852	5.52356	5.80735	3.32193	7.50779	4.16993	7.88874	10.2228	4.32193	7.41785	4.85798	8.51964	3.16993
Gpr123	15.9392	15.3991	13.7821	15.4497	16.9272	16.15	16.0339	14.4905	15.6226	15.4016	13.3939	13.7443	7.03342	7.53916	6.56986	6.14975	5.85798	7.5157	1	7.92481	12.5201	11.1415	9.35975	6.22882	7.76155	6.49185	6.20945	6.58496	5.72792	7.80735	7.5157	10.1699	6.89482	6.52356	9.64386	7.17991	6.80735	4.80735	12.3075	5
Tas1r2	5.39232	4.9542	5.39232	5.93074	4.70044	5.45943	4.80735	5.55459	5.72792	5.12928	5.58496	6.24793	5.88264	7.78136	3.45943	5.90689	8.0607	5.42626	3.45943	6.79442	4.45943	5.42626	5.67243	7.90087	11.1079	9.38154	5.20945	5.08746	5.04439	4.75489	6.18982	7.61471	6.80735	6.10852	8.41785	5.16993	6.32193	5.45943	7.09803	4
Cd97	13.9421	13.2915	13.8087	12.8628	13.5898	14.0342	14.3639	13.4964	14.4575	14.5355	13.9594	13.4799	15.476	17.749	16.4422	19.5084	14.9423	18.5785	10.6339	15.5731	15.7985	16.0271	14.6989	14.672	14.9759	16.2826	15.6504	15.6708	14.3571	12.7324	14.2628	16.6387	15.7074	12.0447	16.6731	16.1518	17.0604	16.0785	14.104	10.8734
Celsr2	18.7496	18.5885	19.1194	19.1138	18.4611	18.4264	18.7865	18.477	18.5721	18.5885	16.0248	16.4704	17.2394	15.6048	14.2808	15.8376	10.7406	12.9037	14.0554	18.1424	14.1331	14.6938	15.8709	12.9549	12.2273	13.0668	13.3485	12.7576	13.7478	15.2308	16.5898	16.0416	17.2171	15.6622	12.5336	14.1926	16.5583	15.109	17.0147	12.6978
Taar9	1.58496	3.16993	7.49185	5.85798	2.80735	6.14975	5.72792	4.16993	5.64386	6.33985	5.88264	6.52356	6.47573	7.59246	3.80735	2.58496	7	11.7368	5.2854	6.42626	4.52356	5.90689	7.58496	8.41363	9.93074	7.54689	12.6502	8.47978	4.52356	5.75489	8.13443	8.9542	5.58496	7.84549	10.1799	9.02514	8.35755	6.30378	9.24793	4.24793
Lgr5	13.9492	12.0835	12.0327	10.6402	13.47	13.3332	14.2257	14.3	14.9365	15.0588	12.0731	14.3127	10.2538	8.84549	8.04985	10.5421	13.4362	10.0888	5.42626	9.54882	15.7487	12.5122	12.9576	12.6729	13.7127	14.8226	14.1116	13.2578	7.88264	13.8316	10.5897	15.318	12.1658	11.5088	12.9835	9.3015	9.39232	6.35755	14.7748	5.16993
Lphn1	19.3721	18.9128	19.3125	19.0185	18.7646	19.0295	18.7289	18.9186	19.1125	18.3882	17.4545	16.6921	14.1689	17.6341	15.4514	16.5928	13.1698	15.2491	11.178	15.518	17.4335	16.0242	14.5498	13.2972	13.2989	14.1592	14.6475	13.9939	14.9741	14.8576	17.8914	18.178	15.277	12.2201	13.3232	14.1977	14.7533	14.6315	16.903	12.7593
Gpr87	13.5217	12.0238	13.452	13.1092	12.4046	13.0035	13.3425	13.6357	13.2787	12.7634	11.8494	12.3078	16.0126	12.7247	10.6092	9.13186	8.40088	9.33539	5.45943	9.09276	11.163	13.2873	13.3287	7.21917	8.02237	8.40088	8.39232	7.67243	6.33985	8.84235	11.9996	11.1573	12.7013	12.3666	11.31	9.01402	10.268	11.9233	11.9578	7.52356
Fpr3	9.99577	7.92481	10.6165	8.55459	9.67066	10.0084	10.7682	8.28077	10.4009	12.0705	8.57743	7.94837	8.22882	10.4553	8.92778	15.6747	11.2709	13.1134	3.58496	8.49985	9.74315	8.75154	9.60733	8.44294	9.75322	10.5718	10.4848	9.33985	6.9542	6.40939	7.56986	11.4351	9.72962	9.19967	16.4939	8.76487	10.3542	10.0362	9.72792	5.64386
Bai1	18.7693	18.289	19.2262	18.2346	18.3012	18.2371	18.1614	17.803	17.9965	17.2454	9.01402	14.8416	10.5765	9.1472	7.69349	8.32643	7.2384	11.5255	3.90689	7.85798	11.825	12.0119	10.3685	10.5784	11.5864	11.769	10.4969	11.5152	7.70736	9.43671	13.3336	9.84078	9.25267	8.39232	10.6961	9.03067	8.45943	8.61471	14.7406	5.58496
Rxfp1	13.7118	13.5961	10.5488	14.2346	12.3796	12.1836	12.0607	8.73809	11.0355	11.3799	8.65464	7.30378	7.18982	10.9679	12.453	9.6987	5.75489	10.0389	4.52356	4.9542	6.04439	8.65105	8.09803	6.2854	8.27146	7.34873	7.42626	6.98868	5.55459	6.14975	9.73302	14.2293	16.9464	8.40514	11.0224	5.12928	6.59991	6.02237	11.368	4.9542
Lpar4	12.4168	11.3977	12.1059	12.7549	12.2512	12.4954	12.6195	11.3044	12.4976	13.1485	12.9547	11.1312	11.6461	12.2995	12.188	12.8263	9.0607	8.64386	7.3837	11.2432	12.9566	12.1328	11.0821	9.8009	9.27146	10.0389	10.4522	10.2456	11.3896	10.1886	9.59432	14.5231	12.912	9.783	10.2264	12.5838	13.4533	13.2798	12.8116	6.88264
Sucnr1	7.18982	3.58496	9.25503	8.29921	7.43463	7.80735	8.45533	7.2854	9.13443	10.7004	8.05528	8.56986	10.1421	10.744	9.14466	9.87805	18.2978	13.9262	7.30378	18.1921	11.5784	7.92481	10.4584	9.48784	10.8742	12.5008	11.813	11.2871	7.96	9.7879	8.28077	11.9043	8.77808	10.8122	10.7993	15.6843	16.7279	13.7094	11.3315	3.70044
Gpr50	12.3072	10.7356	10.3542	10.8234	12.1592	14.9585	11.4393	10.2288	11.6243	10.4848	13.2372	9.67243	8.41785	11.5911	5.35755	5.42626	6.88264	4.52356	4.32193	6.08746	6.2854	4.9542	6.14975	5.61471	7.85798	8.44294	6.80735	6.24793	7.67243	5.58496	12.9281	9.89785	7.76155	7.81378	11.0961	6.45943	7.60733	5.16993	8.07682	1.58496
Ccrl2	10.6357	9.91886	10.7339	9.60918	10.5127	10.4543	10.676	10.0993	10.6266	10.8826	12.6941	10.374	12.098	11.6874	14.5609	16.0395	11.5255	13.1039	10.643	12.7624	13.9741	12.3753	11.0293	11.4823	11.9697	12.233	11.6896	11.3597	13.0604	12.962	11.0175	14.8112	11.4979	10.2276	14.022	11.4717	11.8392	11.9989	10.8471	12.4257
Gpr83	14.4693	14.3485	16.9657	13.8704	13.6133	14.129	13.4353	11.0654	12.372	12.9022	12.0668	8.75489	5.12928	12.4931	5.9542	7.55459	5	11.9248	2.58496	5.45943	6.30378	4.70044	7.59246	5.42626	7.30378	7.49985	7.8009	8.7211	3.80735	16.0582	8.09276	11.5338	10.6266	6.14975	9.32193	10.8994	11.0189	4.16993	11.9091	3.16993
Gpr44	9.24317	8.21917	10.1485	8.91289	9.30378	9.16239	8.77808	8.6865	9.07948	8.83289	8.12928	8.17991	6.53916	10.0688	7.80735	12.7115	7.04439	9.77314	3.58496	6.87036	9.3015	7.60733	7.01123	7.37504	9.03067	10.9922	8.19476	8.56224	7.40088	8.13955	13.0128	12.4318	12.8977	6.53916	8.98299	6.50779	11.0098	6.74147	8.45943	5.32193
Lphn3	17.3127	16.6736	17.7532	16.8415	17.11	17.1868	17.1095	17.1464	17.0472	16.7861	13.8898	15.2183	11.06	9.87191	11.1573	16.314	8.0607	13.3659	6.49185	10.1344	12.2192	12.7709	11.5646	11.8638	12.5471	12.3451	11.6978	11.5976	8.10852	11.1033	15.0087	14.7624	12.733	10.941	10.7591	11.3026	10.9396	10.6839	16.6998	8.94544
Gpr126	12.6863	12.3202	11.4476	11.0532	12.2709	11.7952	11.7381	12.4871	12.4416	14.047	9.80413	12.7756	14.2551	12.5803	11.6484	17.7335	11.5464	14.5444	10.058	12.4851	11.8313	15.4231	13.4026	12.9814	12.6826	14.2842	12.1529	12.5243	10.8872	14.4821	8.56605	13.725	14.0387	13.0957	11.1818	13.7678	12.6976	11.6996	15.5012	10.7245
Gpr174	8.26679	6.82018	9.73471	6.83289	8.85175	9.56796	8.26679	5.85798	7.74819	8.20945	7.79442	7	7.78136	16.2828	8.45121	12.5854	8.36632	16.7781	6.97728	8.56986	8.7879	7.61471	8.86728	9.23122	10.8872	12.647	12.1861	10.8345	5.45943	7.12928	6.85798	9.92926	9.01959	8.27612	13.2252	14.1785	15.383	9.66534	11.0654	2
Lpar5	9.84862	8.93074	9.91289	9.86728	9.10329	9.73132	9.64205	8.72792	9.75489	10.7177	9.78136	10.2773	14.8278	13.7603	8.74819	11.8494	8.85798	14.3996	4.58496	9.57932	10.5934	11.5845	13.3938	15.6032	16.5549	15.4802	15.3596	14.3394	6.82018	13.8553	11.4666	10.9418	12.032	10.7194	12.5507	11.7899	12.4826	9.21917	15.1911	5.32193
Tas1r1	12.6911	12.2107	12.623	12.5221	12.4896	13.1833	13.0798	11.9647	12.8584	12.764	12.4628	11.762	10.23	10.2033	8.33985	11.3174	9.2738	8.76818	7.34873	10.4388	9.63481	9.04985	9.90539	8.31288	9.43671	9.08215	8.80735	9.33092	11.144	11.2639	17.7587	12.0802	10.7048	8.90989	10.5127	8.0607	8.80413	8.55075	11.8277	8.19967
Mrgprf	13.1372	10.2479	8.71081	9.63662	9.5216	10.2796	11.3259	15.2921	13.6629	10.9929	9.94983	11.5157	13.8239	10.6493	12.5345	12.7232	9.00562	9.49185	7.02237	11.1699	11.6653	14.8171	13.6867	11.7879	11.0802	12.1715	12.5324	12.8721	11.8277	11.6834	9.74483	13.3269	13.7144	10.6248	8.97154	12.3769	12.7707	11.3168	12.9604	7.7879
Ackr2	11.1357	11.1124	13.2369	10.3432	8.98299	8.78136	8.15482	6.33985	7.60733	8.17493	8.18488	8.64386	12.5314	9.01402	11.0694	15.5518	12.0895	14.1695	6.08746	8.64024	9.27146	12.5661	9.89482	8.85798	9.48985	10.3565	10.7541	10.5622	10.6073	9.35315	10.2854	10.8392	10.1306	10.9211	9.49586	11.1228	13.1589	10.3343	9.07948	5.42626
Gpr18	13.5674	12.2055	13.1581	13.169	12.5056	12.9712	13.0736	13.8257	13.4368	12.8527	12.8429	12.7465	12.1699	15.6911	12.0718	13.9338	11.3875	17.1751	9.33539	12.6582	12.4981	11.7377	11.9311	12.6937	13.7396	14.1721	13.5798	12.7383	11.8638	12.0403	13.3028	13.7934	12.4793	10.7879	14.4238	14.7748	15.3411	12.7524	12.9026	7.75489
Brs3	9.21675	8.23362	9.17243	6.59991	8.7879	11.8078	8.05528	7.63662	8.13443	4.80735	6.32193	0	0	4.45943	1	0	1	1	1	1	1	0	1	1.58496	1	1	1	0	0	0	1.58496	0	1	0	1	1.58496	1	1	1	2
P2ry10	9.2384	8.67243	9.60918	8.98014	8.94251	9.16491	8.92481	8.14975	9.07146	10.0042	10.6636	8.33985	11.4388	16.6256	10.8788	12.8279	10.1849	16.4132	6.59991	10.6073	11.3382	10.0334	9.54303	10.1331	11.0895	12.7538	11.7682	11.1131	9.04439	8.7879	8.52748	11.9392	10.7474	8.78136	13.6046	13.6066	13.5531	10.7237	9.30378	7.45943
Cmklr1	12.8707	12.7859	13.3749	12.874	12.5512	12.8971	12.9307	12.9095	12.9807	14.0352	13.6392	12.5632	15.5967	14.2235	16.2293	18.4373	13.6607	15.4577	11.0355	14.0736	15.6973	15.1639	13.5658	12.8192	13.0398	14.0001	13.2593	13.4761	15.2317	13.8787	17.8104	15.5877	14.7001	12.444	12.3701	16.9862	18.3907	15.1884	12.4883	10.2348
Emr1	13.0062	12.863	13.5864	12.9591	12.8707	12.9313	12.9116	11.92	12.5137	13.2184	13.1035	12.3086	13.9123	15.707	14.9403	15.5011	15.3674	17.5092	9.80896	13.9715	14.9799	14.5826	13.6019	13.5618	13.8694	14.291	13.3707	13.6783	12.4888	13.086	14.5501	15.661	14.1808	11.1861	15.5884	14.7868	15.7605	14.4513	13.4376	9.04985
Eltd1	16.7014	15.8017	16.6357	15.4901	15.9725	16.0754	16.5135	16.2042	16.6853	16.3308	16.7778	14.8204	14.7561	13.7888	18.1497	20.2253	16.403	15.0913	12.7807	17.5423	17.9986	15.6516	14.9501	14.5742	14.4583	14.2239	14.6027	14.2687	16.3033	12.6452	12.9624	16.3896	16.1935	14.1923	14.588	16.5691	17.0907	18.2677	15.2942	13.0434
Tpra1	15.5737	14.5416	15.184	14.5471	15.0511	15.8259	15.6338	15.8808	16.2967	15.5886	16.7765	14.5486	15.3508	16.2198	15.806	15.9954	15.1183	15.6977	11.2467	16.0569	17.6051	14.7635	14.9371	14.9399	15.9458	15.7036	15.5343	15.3372	14.6843	15.2977	14.2696	16.4243	15.1573	13.181	15.4792	14.255	14.8626	15.5297	15.6756	11.815
Rxfp4	9.3015	8.31741	8.80413	8.39232	9.12412	9.02514	9.43463	11.1299	10.1836	8.93074	9.32193	9.92184	8.90087	11.3332	9.37287	11.1624	6.90689	11.0539	4.90689	8.50383	8.02791	8.80413	9.03892	9.13699	10.5803	10.2228	9.75822	9.54303	7.90689	6.59991	9.64024	10.2384	9.49785	7.57743	10.242	9.44087	9.68299	9.05799	9.46148	7
Bai2	18.6408	18.2145	18.7672	19.0807	17.7797	18.0461	17.7908	16.8714	17.2902	17.1138	15.4363	14.2499	9.60177	10.5831	11.6193	9.13699	5.72792	11.2095	4.39232	7.96	15.3111	12.1131	10.2842	8.69	8.57743	9.90388	10.1228	9.94691	8.56605	8.59991	11.6551	13.6822	10.9211	9.44708	7.48382	9.24793	5.08746	6.49185	12.8619	7.07682
Qrfpr	12.1331	10.7415	14.3757	10.1923	11.5579	12.8343	12.1033	10.0728	12.188	11.3961	6.32193	2.80735	2	6.62936	2.32193	2.58496	2	3	2.32193	2	2.32193	3.70044	4.08746	4	5.75489	7.74147	4.16993	6.14975	1.58496	1.58496	6	13.9627	9.49185	1.58496	2.32193	2.58496	2	5.2854	13.4941	2.32193
Bai3	18.5775	17.6912	18.4164	17.7693	17.9754	17.8571	17.8433	18.2685	17.2696	17.133	14.9137	15.851	9.33092	9.33092	9.33092	9.33092	9.33092	10.0701	9.33092	9.33092	12.749	9.33092	11.1762	10.0307	10.1072	10.5236	11.4605	12.1621	9.33092	9.33092	13.412	10.9672	10.6303	9.33092	9.33092	9.62753	9.33092	9.33092	16.8173	7.2384
Smo	14.2848	12.8116	13.5314	13.7266	14.0654	14.7102	14.8738	13.9136	14.6875	14.9959	14.1155	14.2861	15.1992	16.6258	14.0936	15.2982	12.4484	12.9576	10.8887	16.3328	16.5176	15.3725	14.4003	13.0504	12.5565	13.8864	14.4584	14.3769	12.4653	14.537	13.6841	17.5926	15.34	12.8154	12.2938	13.9217	15.011	14.3003	13.8207	9.81538
O3far1	8	7.54689	7.49185	7.2384	6.40939	7.33092	6.89482	5.49185	5.90689	7.88874	15.3377	8.46352	12.4176	12.3496	7.98299	14.9523	8.98584	11.9106	5.67243	9.01959	10.4189	9.87498	11.4998	11.7932	12.163	14.3152	15.3592	15.7829	6.6865	8.22882	12.9101	10.1649	9.72281	8.60363	10.3332	13.7172	14.6007	15.2841	7.63662	10.0168
Gpr62	16.6978	15.6787	16.3854	16.0643	16.6098	17.1436	17.091	16.2616	17.3111	17.5818	14.2638	15.1253	10.1874	10.8408	10.0768	10.6546	9.04712	10.0553	5.61471	10.3163	11.4564	11.3404	9.94691	8.8009	10.007	8.82655	9.36851	9.01123	10.4429	10.3718	17.0603	11.8234	10.4828	9.67243	10.8478	9.54689	10.9418	9.03067	12.588	9.40514
Gpr152	7.84549	7.25739	7.77479	6.80735	8.04439	8.54303	9.02791	8.48382	8.79116	8.88264	6.96578	15.9713	6.91886	9.52552	7.52356	8.10329	5.78136	10.6742	2	7.09803	7.33092	7.47573	7.26679	7.75489	9.12412	9.17243	9.24793	8.35315	6.62936	7.09803	8.03342	8.76155	7.35755	7.3837	9.74651	10.0389	9.99577	9.11894	8.96578	4.32193
Gpr26	17.174	17.3131	16.9221	16.8787	15.5172	15.7751	15.8546	14.1202	14.7806	14.5448	5.2854	13.4454	4.58496	4.08746	1.58496	1	1.58496	1.58496	1.58496	1.58496	1	1	2.32193	4.39232	2.80735	1.58496	4.64386	4.16993	1	1	5	2.80735	1.58496	1	1	2	1	1	14.0845	1.58496
Opn4	11.543	10.0674	10.5934	11.128	11.4035	12.0379	12.0234	9.81378	11.7628	12.0855	5.64386	11.8078	5.20945	7.64386	4	4.32193	5.58496	5.61471	1	4.64386	7.12928	4.90689	5.88264	4.24793	7.07682	5.52356	5.75489	4.08746	4.24793	5.12928	9.01402	7.62205	5.93074	6.14975	9.13443	3.90689	6.53916	4.32193	10.3619	2.58496
Gpr61	14.775	14.2876	15.0378	14.522	14.3056	14.9264	14.9093	13.3176	14.3375	14.2388	12.7883	13.0797	8.07146	10.4263	7.08746	7.64386	8.9542	9.4818	5.32193	9.67948	9.86728	8.87958	8.69	9.32418	10.3696	10.3815	10.8313	9.47573	6.93074	10.0307	13.7551	11.1007	8.58871	8.37504	10.2889	7.53138	8.99718	7.34873	14.4163	6.16993
Gpr137b	16.384	15.129	15.985	15.9493	16.0238	15.9184	16.4625	16.1133	16.5977	17.1481	15.6473	15.9574	14.8722	15.8991	15.2476	17.471	13.8393	17.1455	14.0953	18.9147	17.0577	15.4722	14.9463	13.4189	14.105	14.3949	13.9913	16.2721	13.1573	15.7111	15.2445	16.0677	14.6042	12.5191	15.2413	15.7153	15.6243	15.7645	17.6762	13.9746
Amfr	18.6142	17.4653	18.6393	17.8739	18.0659	18.3562	18.2696	18.3855	18.4993	18.3472	18.3195	17.5618	17.5627	17.5639	18.3811	18.68	19.1309	17.138	14.7588	18.7541	19.1873	17.7044	17.1787	16.8875	17.5919	18.1451	18.0606	17.8063	17.588	17.8975	19.4779	19.1689	16.4636	14.7649	16.6616	16.6378	17.7925	18.0203	18.3681	14.6609
S1pr1	17.7228	17.459	17.8501	17.1501	16.8445	17.7758	17.9159	17.7443	17.7356	17.6102	14.3619	14.89	14.2491	16.0984	17.0731	19.1841	16.9645	18.6313	11.3696	14.7283	16.14	14.241	13.7671	12.2012	13.2111	14.8704	13.8695	13.1381	15.5167	11.8922	12.8868	15.6255	14.0466	13.2811	15.204	16.5203	17.3597	17.8116	14.6297	12.4385
Lpar1	16.3693	15.0295	15.9743	15.782	16.6082	17.0428	17.0011	16.2332	17.2711	17.848	13.8878	13.4901	15.3777	14.819	14.4099	15.496	10.3597	14.8297	9.51964	13.3722	15.164	16.4203	15.0992	15.5281	16.4196	16.3104	15.8728	16.2469	13.5094	12.8285	17.5875	15.108	16.8943	12.4873	10.5887	14.0639	15.6336	12.966	17.5761	10.098
S1pr3	14.1328	13.5048	13.8226	13.6509	13.3319	13.9539	13.8993	12.7729	13.6991	14.3571	14.6142	15.0013	11.5073	15.4447	15.7264	16.9452	12.7622	16.658	9.0954	14.9555	15.6699	12.5464	12.4336	12.3049	13.0338	14.3567	13.1666	13.0541	13.4538	15.6391	14.8173	14.6854	13.2184	11.3875	12.4625	14.9841	14.7533	14.1324	18.463	11.5798
Lpar2	10.5469	9.783	10.3174	9.82018	10.2312	11.6036	10.744	9.61102	10.3718	10.5382	12.6731	10.6564	11.7744	14.0358	8.9542	13.006	11.7009	14.2296	7.04439	13.7798	12.3813	11.8599	12.6821	11.9296	12.7797	12.3041	11.722	11.1098	8.74819	11.6211	15.8761	14.6076	12.5618	11.0895	12.714	11.3219	12.7076	9.50581	9.8857	7.36632
S1pr2	10.1662	9.72622	10.5421	9.66711	10.0647	9.99718	10.2773	10.9241	10.3696	10.6627	10.611	10.5048	12.5826	12.6508	11.5718	14.4403	11.528	11.6284	8.57743	10.927	14.158	12.6735	11.3004	9.99152	10.1459	11.1529	10.9658	10.8098	10.0196	12.8815	10.3597	13.9694	12.5519	9.94691	10.9701	11.5803	11.8853	10.7657	12.2808	8.3966
S1pr4	10.4707	9.67243	10.5294	9.64386	10.1137	10.4747	10.4398	9.78953	10.6366	11.4574	11.242	9.79279	12.1102	16.1532	11.3404	15.5594	10.3977	17.5644	8.09276	11.2033	11.9654	11.5038	10.8009	10.6698	11.3542	13.0639	12.1815	11.5206	10.6961	9.0607	8.39232	11.4273	11.7228	10.5527	16.2697	15.2898	15.9904	12.6793	10.2796	7.26679
Lpar3	9.3443	8.53528	9.77808	8.69697	8.88874	8.97441	8.53916	8.20945	8.88264	11.2306	8.81378	9.20212	12.3526	11.1079	9.63481	14.6705	6.40939	10.4073	4.85798	15.8086	9.45738	12.5885	11.0314	12.3931	14.4995	12.3813	12.3888	11.2021	8.04439	8.56224	16.2606	13.6705	12.9056	10.8626	9.44708	9.92778	10.1306	5.45943	17.1028	2
Npffr2	12.0327	10.4848	11.6046	7.13955	9.93958	10.8486	11.6978	9.34873	11.7322	12.192	7.01123	7.10852	7.41785	8.37938	3.90689	6.40939	5.20945	6.47573	4.32193	7.19967	5.49185	6.71425	8.80735	7.02237	8.69349	7.29462	8.633	8.29002	6	6.14975	9.69174	9.21917	5.52356	9.31967	11.3157	6.35755	7.17991	6.33985	12.03	3.32193
Npffr1	14.2123	13.4935	14.0884	14.7348	15.1059	15.867	15.0358	11.8846	13.3076	13.2095	13.7338	11.1033	8.71425	10.6266	7.27612	8.92184	8.0607	9.81538	6.33985	8.13443	11.6961	9.27612	11.4502	10.2831	10.6591	9.81698	10.6147	11.4152	8.59619	8.61102	14.3033	11.0761	8.96867	11.0841	12.4808	10.0821	11.2644	11.6307	12.2709	6.12928
Apnlr	10.4737	9.60733	9.12928	10.102	10.2167	10.2946	11.2137	10.8941	12.5519	15.3337	14.7217	10.4378	13.155	11.8025	16.7439	17.1532	7.75489	12.9462	10.2444	14.5488	14.8234	12.9067	12.2	12.0885	13.5599	13.3617	11.6782	12.178	13.806	10.4767	10.703	16.5948	15.8657	11.7855	11.8045	13.6406	14.4638	16.5699	12.6611	10.3332
Prlhr	11.056	9.54689	12.0961	8.56224	10.4168	12.3851	11.5812	11.7232	10.4919	9.18488	10.2082	9.26209	5.55459	7.37504	5.35755	5.2854	6.67243	6.10852	2.80735	5.90689	11.3939	4.52356	7.83289	6.33985	7.19967	6.26679	6.83289	7.04439	5.35755	6.82018	8.32643	7.67948	7.10852	7.50779	10.0512	5.12928	7.20945	5.80735	9.02237	3.32193
Nmur1	8.31741	7.04439	7.78136	7.67243	8.98584	8.54689	8.45121	9.92481	8.88264	8.16993	9.65105	7.12928	7.11894	8.84862	3.70044	10.3476	6.18982	6.97728	2	5.42626	5.24793	6.70044	8.79116	9.71939	10.098	10.2784	8.60363	8.40088	4.9542	5.80735	13.2078	8.34873	6.74147	6.82018	9.46761	7.94837	7.40088	5.67243	12.2255	4
Npbwr1	10.5897	10.0701	11.0861	10.5488	9.87036	11.7578	10.6138	7.59991	9.1472	10.218	10.2503	5.39232	8.2384	7.87036	2.80735	6.56986	6.26679	5.88264	1.58496	5.49185	3.32193	5.08746	6.26679	4.80735	7.20945	5.42626	5.55459	6.84549	5.04439	5.83289	9.26679	9.31515	5	9.55267	8.78136	6.91886	7.15987	4.32193	8.09803	2.80735
Ghsr	9.03617	6.85798	6.37504	10.0265	9.97728	11.4003	10.6221	7.64386	9.92333	10.3923	12.2381	7.49185	4.9542	7.70736	2	4.08746	5.88264	6.08746	4.08746	6.2854	4	4.58496	5.32193	5	7.13955	5.45943	5.16993	4.75489	5.75489	4.32193	5.08746	6.74147	4.24793	6.44294	8.08746	4.58496	6.20945	4	8.14466	7.53916
Cx3cr1	15.3685	15.1553	16.1674	15.3397	15.0712	15.3935	15.0838	13.8686	14.7549	15.1122	13.179	11.817	10.2131	12.6904	12.3955	13.4489	9.10852	14.6768	6.76818	12.5132	14.5461	11.6321	12.0234	12.5061	12.9412	13.4794	12.4244	12.6459	7.74819	11.6124	12.7926	14.2926	12.4971	8.43463	14.072	12.5732	12.5348	10.9651	13.2149	7.8392
Cxcr5	8.09276	6.94251	8.20457	7.63662	7.7879	7.86419	7.80735	9.09011	8.64024	9.13699	7.86419	9.13955	9.76818	13.4621	9.58871	13.8219	9.52356	18.8014	7.91289	9.37938	8.76155	8.55459	8.84235	8.3966	11.9385	14.2401	13.7085	12.8721	7.94251	6.94251	13.3407	9.90989	8.60733	8.55459	15.0409	15.5916	16.4542	8.76487	9.2854	5.35755
Ccr9	10.6138	9.35975	10.4676	10.3443	10.5821	10.6248	10.7482	10.8681	10.544	10.2562	11.6658	13.8612	11.2527	19.788	10.42	12.4218	11.1724	14.9358	7.94837	10.7682	11.0272	10.7674	10.5925	13.1046	14.134	14.1661	11.5531	11.9643	10.1874	10.973	11.1124	11.8258	10.4988	9.89482	13.0374	13.6911	13.5072	10.7566	9.8857	6.44294
Cxcr3	6.67243	6.35755	6.04439	5.75489	6.12928	6.14975	6.24793	5.39232	5.16993	6.42626	7.81378	6.14975	6.82018	12.6869	7.59246	11.5324	9.76818	14.3639	5.04439	10.4157	10.0593	9.85953	7.86419	10.4491	11.3146	11.3891	10.2715	10.137	7.17991	8.9629	7.61471	10.9204	9.50383	6.02237	12.3112	12.1855	13.1423	10.3174	8.15482	3.90689
Ccr8	6.84549	5.61471	7.30378	6.6865	5.16993	6.75489	5	4.45943	6.50779	6.47573	6.56986	6.30378	8.83289	16.1952	6.2854	12.0035	7.45121	11.8345	5.61471	7.92481	8.29921	8.48784	9.10852	8.73809	9.11374	9.80574	9.3443	9.24555	5.32193	7.02237	9.96	9.37938	7.6865	8.39232	10.973	11.1818	13.0179	8.38802	8.3966	7.49185
Cxcr6	11.1624	10.5575	12.0868	11.4979	11.6649	12.116	12.1994	12.0771	11.611	11.611	12.9595	14.482	11.9553	14.6866	12.5372	13.4987	11.817	15.0718	8.42626	12.0084	1	12.6172	10.9076	12.5304	12.7279	13.3799	12.6519	13.6491	11.6375	12.3628	12.9177	13.4836	11.9851	10.9823	12.5187	13.5143	1	12.5758	11.5324	12.9926
Ccr7	5.72792	5.24793	6.24793	4.32193	4.16993	5.08746	5.20945	3.90689	4.70044	6.35755	6.14975	4.80735	6.32193	14.4662	7.11894	12.03	6.83289	14.8509	5.35755	7.40088	6.97728	7.37504	7.46761	6.89482	8.65821	10.6294	9.59059	8.32643	4.39232	5.52356	11.7138	9.53528	6.89482	5.93074	11.5226	13.3233	12.0478	7.14975	7.13955	9.99859
Ccr6	7.49185	6.91886	11.1867	5.24793	6.83289	5.83289	5.72792	5.78136	5.9542	6.12928	5.24793	5.35755	6.56986	12.7017	6.71425	11.1743	7.2854	15.8501	5	7.52356	6	6.9542	7.06609	8.27146	10.4105	13.0258	12.1222	11.1026	4.90689	5.49185	13.8176	7.87652	5.80735	7.32193	11.764	13.8007	14.5885	6.24793	7.37504	4.16993
Ccrl1	12.8368	11.5541	12.5567	12.2627	12.3029	12.3753	12.316	13.4289	12.9144	12.8126	14.1105	12.4949	16.2138	15.3651	14.5226	15.08	14.6485	13.4164	10.3837	13.8087	12.1427	13.9464	14.0435	14.5594	15.5285	15.244	16.0245	15.3942	12.2228	14.342	13.7993	14.3281	13.3147	15.4632	13.6282	15.0156	13.6853	14.9162	12.6917	9.60363
Ccr5	12.2167	11.8792	12.8893	12.3597	11.8353	11.9407	11.9099	10.9166	11.7065	12.2064	10.6707	8.87036	10.7541	12.8136	12.0515	12.7368	12.7438	14.226	6.75489	11.4215	13.0765	11.6175	10.3977	17.252	11.4083	13.0646	11.1668	11.1235	8.54689	10.7748	9.33762	13.6134	12.5425	7.88874	12.7326	12.4307	12.0116	11.6087	10.821	7.15987
Xcr1	5.55459	4.08746	6.67243	5.88264	5.45943	6.18982	5.93074	4.24793	5.85798	6.61471	7.59991	7.10852	7.61471	14.3225	8.07682	12.6511	9.44915	14.9355	6.35755	10.3608	10.7632	10.0224	9.13955	10.2058	10.8392	11.9174	11.1273	10.8986	7.26679	9.18982	10.4868	11.6248	9.63481	7.93074	10.1724	12.7999	13.5285	10.3487	9.18488	6.52356
Ccr4	4.75489	2.58496	5	3.58496	3.32193	4.39232	5.08746	0	5.12928	5.55459	6.02237	4.90689	6.59991	15.7504	4.39232	10.1408	6.18982	11.4798	3.16993	5.75489	6.18982	8.49586	6.75489	7.98299	9.03892	10.8696	9.18735	8.66178	4.52356	6.40939	13.8924	8.49185	6.91886	11.3902	9.02791	10.4969	11.9039	6.82018	6.71425	4.16993
Ccr3	6.08746	5.20945	8.62571	7.76818	5.97728	7.36632	7.26679	3.90689	6.47573	8.98014	6.87036	6.64386	7.78136	11.4289	5.04439	8.74819	8.66534	16.3181	4.32193	6.04439	5.85798	7.21917	9.31967	8.3966	9.46964	8.73809	8.17493	8.49586	5.80735	7.26679	7.9542	9.21917	8.86728	9.37938	14.6187	7.69349	9.8933	7.69349	7.90689	4.45943
Ccr2	13.8477	13.0507	13.9624	13.3615	12.6994	13.6025	13.318	12.1677	13.2886	13.9733	12.752	11.1059	15.1814	15.949	14.1374	16.7048	13.9496	16.1175	9.34207	13.8763	15.0905	14.4026	12.8855	12.3888	12.672	14.6519	13.8479	13.3487	12.013	13.3525	12.3247	16.7849	15.7779	10.9159	17.6486	14.7217	16.3691	14.6299	13.4323	9.43671
Ccr10	10.2372	8.75489	9.73809	9.39232	9.77643	10.5362	10.5718	11.128	10.6751	10.703	12.7624	10.9009	10.8826	10.2609	10.5774	10.6961	8.16491	10.032	6.47573	9.71768	11.4205	10.6055	10.224	11.6773	12.2363	11.9975	12.0168	11.7607	9.29921	9.82655	8.68299	12.4543	10.0728	9.08215	10.3004	10.0954	9.85643	12.4926	11.8226	6.83289
Ccr1	8.5157	8.13443	8.56605	8.09803	7.39232	8.34873	8.61102	7.88874	8.13955	10.8603	7.9542	9.41363	10.5999	11.6773	10.4939	13.6937	8.37069	13.7066	5.75489	8.65821	12.325	11.3886	10.9226	12.4139	13.1997	13.6606	13.0369	12.3443	8.16491	9.44294	7.80735	11.5201	10.5575	8.8857	15.4495	12.0634	12.7164	9.33985	9.89936	6.72792
Cxcr4	12.7595	11.3083	11.774	12.8498	12.061	12.5565	12.432	12.5267	12.4107	14.2116	14.6601	12.2674	13.7033	20.4177	14.9424	17.7628	11.4163	18.7098	9.5216	14.0037	18.7825	12.5459	12.6777	12.3658	13.2408	15.5395	14.8942	13.8132	12.416	12.1941	14.8747	16.6527	13.502	10.1787	18.0162	16.0665	17.2804	13.8241	15.6002	10.8948
Cxcr2	6.24793	4.80735	6.30378	5.12928	4.32193	5.55459	5.32193	5.78136	6.35755	11.6248	6.78136	6.93074	13.9467	11.245	8.51964	13.8845	9.10852	15.0003	5.32193	7.77479	6.91886	6.56986	11.5694	6.9542	8.44294	7.49985	6.49185	6.67243	6.32193	6	4.9542	8.76487	11.6555	8.19476	17.1571	11.9979	13.2639	7.7879	8.94544	1
Ednrb	17.9452	16.6104	17.1213	16.708	17.4424	18.5276	18.4573	18.4411	18.5616	18.5993	17.2501	16.9552	15.3622	13.9628	16.5215	19.2444	14.8846	13.4448	11.258	16.0921	17.7212	15.8171	14.49	14.7527	14.9125	16.3164	16.6791	15.1224	14.8013	12.5187	12.4712	17.3288	14.3983	11.4818	10.7871	15.4403	16.8599	17.167	18.6697	12.8007
Ednra	12.1427	11.883	12.214	12.3194	11.7789	12.1954	12.5784	11.8887	12.4054	12.5467	13.2496	12.8646	12.0509	11.3663	15.6973	16.6342	12.6273	12.357	7.66534	12.3301	15.0545	12.5857	13.6563	12.1852	12.4411	12.7339	13.0379	13.1923	11.0861	12.8021	15.2992	17.0045	15.4791	11.446	11.5196	14.0495	14.4424	13.5808	13.8876	9.91439
Gnrhr	6.52356	5.58496	7.85175	6.87036	5.83289	7.24793	6.30378	6.10852	6.84549	7.46761	18.0632	7.70736	9.45738	10.2633	5.24793	7.07682	5.42626	7.75489	1.58496	4.52356	4.58496	8.3443	8.68299	5.93074	7.26679	7.76155	8.03892	6.53916	4.45943	6.20945	10.6653	9.49185	8.14975	8.80413	10.2935	5.20945	7.47573	6.26679	7.79442	1
Trhr	14.0755	12.2104	12.0025	13.0632	12.2324	15.0345	14.2682	11.5319	14.3247	15.3255	14.6812	11.4944	8.30834	9.40514	5	4.80735	6.80735	6.47573	4.08746	8.60363	3	7.17991	8.69349	7.10852	8.13443	7.44294	8.01123	7.33092	4.52356	7.57743	9.37504	8.56605	10.8781	8.88874	10.6707	4.45943	8.26209	7	10.0014	4.64386
Htr1a	13.4555	13.1437	11.5512	14.5254	11.969	13.0011	13.8308	11.1892	13.2831	12.824	5.08746	8.6865	4.39232	6.71425	0	2.58496	5.2854	5.72792	1	4.64386	2.80735	3.80735	5.90689	4.39232	6.76818	4.75489	5	4.64386	3.58496	4.70044	5.04439	6.71425	3.58496	6.64386	8.45533	4.85798	6.64386	3.32193	13.1972	1
Calcrl	13.8426	12.5524	13.0303	12.9296	12.9473	13.7883	13.7254	13.2105	13.9577	14.728	14.4566	13.2377	14.5403	16.1039	15.8364	20.57	15.1464	15.5255	10.1674	14.909	16.4225	15.5837	14.3301	13.0934	13.2254	14.5869	14.3481	14.2809	14.1409	12.0941	13.5006	16.2263	15.0812	12.2577	13.8982	14.3188	15.2856	15.0492	13.873	11.464
Gpr105	14.1721	13.475	14.4244	13.8295	13.7555	13.8506	14.0264	14.7223	14.0466	13.6476	14.0167	13.147	13.3691	13.5653	13.4418	14.6601	11.6325	15.3758	13.6847	12.9739	15.6507	11.9366	13.4439	12.3595	12.4873	13.4026	13.1804	13.2584	10.744	10.3587	13.2647	14.4477	15.1489	9.45738	12.898	12.8999	12.8893	12.9882	13.7167	12.8156
Pth2r	12.3655	11.3123	10.0728	10.6671	12.2195	12.5409	12.6145	10.7168	11.0967	11	6.88264	9.31741	7.59246	8.89178	5.16993	6.50779	6.2854	6.10852	3.70044	7.32193	6.44294	6.10852	8.16993	6.61471	8.35315	7.48382	8.09276	7.08746	6.10852	7.21917	14.9039	9.05257	11.4179	8.45943	10.2808	5.32193	8.23362	7.47573	10.014	2
Hrh3	16.8776	16.3055	18.0869	15.1504	17.2166	17.1011	16.112	14.6057	15.2692	15.0026	11.2773	13.6015	7.03342	13.5979	6.02237	8.65821	6.10852	5.72792	1	8.56986	9.19476	11.9658	7.32193	6.45943	7.93664	8.33092	7.53916	7.41785	5.35755	11.0553	12.0382	7.64386	4.70044	7.19967	8.9629	5.49185	8	5.85798	11.5812	5.42626
Ntsr2	19.0954	17.768	18.6554	18.6875	19.0323	19.6084	19.659	18.374	19.5565	19.698	13.3228	8.96867	8.37069	8.86109	14.3554	9.09011	7.21917	5.72792	4.39232	5.52356	9.27612	5.90689	7.8009	7.62205	9.21432	13.7953	7.19967	6.59991	11.7232	5.9542	12.7545	9.62936	7.66534	8.53916	10.4635	12.6718	12.6359	11.5127	13.7302	5.58496
Mc2r	7.26679	5.93074	7.76818	7.72792	5.55459	7.10852	6.89482	4.9542	6.91886	8.56224	6.22882	6.91886	8.09276	8.90087	6.30378	7.24793	5.75489	9.66178	4.75489	8.68299	20.3619	7.49185	8.66178	6	7.67243	8.26679	8.6865	7.7879	7.49985	7.52356	8.0607	10.6519	8.47978	9.16491	12.3891	13.4007	15.3947	13.8404	8.13955	5.04439
Htr4	14.0739	13.0184	14.1867	15.5186	14.0853	14.7583	14.9532	11.7275	13.8312	14.7654	5.35755	7.22882	6.89482	6.90689	1.58496	8.12412	5.97728	5.42626	1	9.90087	3.32193	14.3116	8.45943	9.8392	10.9174	12.3509	14.2099	14.9837	5.45943	5.04439	7.43463	7.70736	7.03342	7.40088	9.43879	5.70044	6.10852	5.67243	15.9531	1.58496
Hcrtr2	13.3895	12.5157	12.556	12.841	13.2622	14.2025	14.5886	12.4189	14.5073	13.8344	6.58496	8.59246	8.07146	7.64386	4.64386	8.68299	7.7211	12.7568	3.80735	5.78136	8.40514	7.01123	8.87036	6.80735	8.28077	7.88264	8.45121	8.33985	5.70044	5.49185	5.64386	9.03892	6.44294	9.07682	11.8424	9.51767	9.92481	6.24793	15.5798	2.58496
Htr1f	13.6756	13.5139	13.8387	13.1748	12.0678	12.0379	12.55	10.5236	12.1189	12.4891	7.33092	9.03067	6.87036	7.82655	1	5.04439	5.83289	5.52356	3.58496	4.80735	5.70044	6.65821	8.88264	6.55459	7.98299	7.50779	8.05528	8.29002	5.16993	5.2854	11.0735	8.29921	6.22882	9.33539	10.7423	5.72792	7.53916	6.02237	15.4513	4.08746
Tacr1	13.7099	12.605	15.9668	11.0627	13.8553	14.0521	14.4355	11.8653	13.7841	14.6319	8.51964	14.2435	11.5353	10.6917	3.58496	11.5589	5.64386	9.35755	2.80735	5.42626	3	10.7389	12.9958	12.625	12.7217	12.5878	11.8174	12.0546	5.2854	5.78136	6.58496	8.94544	9.94544	10.4252	9.45533	10.5699	10.4553	4.9542	8.94544	5.39232
Pth1r	14.6977	13.2687	13.5114	13.6462	14.5608	15.4153	15.284	14.5881	15.5062	16.0462	12.4767	13.9003	13.3799	11.9491	14.6426	14.1497	15.354	13.93	7.96578	20.9913	15.4859	15.1588	13.409	12.2738	12.2456	13.6674	13.312	13.4175	11.8619	11.7164	14.5124	16.1071	15.8741	11.8471	12.7983	15.3839	16.7173	16.7489	15.4969	9.30834
Hrh2	14.3975	13.6248	13.8243	13.0112	13.9773	14.1272	14.3892	12.9591	13.8219	13.0536	12.0028	11.0028	8.18488	12.9701	10.6519	11.902	7.87652	13.5694	5.2854	8.77808	9.84706	8.59619	15.1475	10.4105	10.6402	11.5579	10.3332	9.21675	8.7879	9.09276	13.5377	10.3772	9.16742	8.12928	13.7344	11.6649	13.1872	13.0701	12.9076	3.80735
Adcyap1	18.0898	17.0398	17.7113	17.7014	17.6304	18.5501	18.5613	17.4201	18.3577	18.1632	16.0353	12.5093	12.3334	10.8803	13.4175	11.29	11.446	6.93074	9.20212	11.4346	16.7341	13.1405	15.6524	11.3095	11.2544	11.9897	11.6613	12.3482	11.3281	11.2082	11.6357	14.3055	12.7469	10.0471	10.7372	12.8796	13.7147	14.3588	12.9281	9.75322
Ntsr1	14.6185	13.9637	12.3872	13.6168	13.8502	16.4916	15.3423	10.4615	14.1416	13.8726	8.73132	11.1548	6.80735	9.53138	5.93074	4.70044	7.17991	7.02237	3.90689	6.58496	6.56986	7.63662	8.98299	9.66534	10.944	11.7	8.56224	10.4179	4.24793	7.01123	8.14975	8.41785	7.40088	7.52356	10.0808	8.3966	8.42206	5.24793	10.84	5.20945
Bdkrb2	9.48382	7.71425	7.53916	7.91289	9.64566	9.74315	10.5555	9.52943	10.7322	11.1867	14.7384	8.04439	13.0803	10.6582	8.13955	12.2174	7.11894	7.96	7.88874	9.04985	14.1123	12.0217	12.0255	11.823	12.5915	13.3615	13.3123	12.7711	7.64386	7.94837	9.90689	9.99577	11.8285	7.65821	8.224	10.1649	8.04985	8.06609	12.1463	11.0573
Nmbr	13.1352	12.4157	11.0396	11.8384	12.8899	12.9442	12.0492	11.0735	11.6443	12.9526	9.01959	11.1344	8.85798	9.23362	8.04985	7.05528	5.08746	7.59246	3	7.56224	8.50779	7.26679	9.3837	7.99435	8.7211	8.91886	9.20212	8.77808	10.207	6.12928	16.4684	9.20701	7.83289	9.3015	10.7756	6.04439	7.98299	8.97728	9.55459	4.58496
F2rl3	12.9222	11.1636	11.2998	11.556	11.4579	12.5413	12.7121	12.1911	12.7444	12.5255	12.8733	12.4179	11.6738	15.2513	13.2339	12.4571	8.76487	15.3613	8.02791	12.0317	14.2652	10.8082	11.5167	11.7686	12.5238	13.1951	13.0918	12.151	13.5146	9.87498	12.4435	14.2027	11.9897	9.52943	15.3368	12.1727	11.87	14.1535	14.0398	9.76818
Drd3	10.1536	10.8017	6.24793	7.33092	10.043	10.2288	8.15482	7.67243	9.01959	6.39232	10.363	0	5.52356	6.50779	1	4.64386	3.32193	9.93074	1	4	1	4.80735	7.05528	7.56986	8.31288	8.18982	7.01123	8.04985	2.32193	4.64386	3.32193	7.59246	5.80735	6.91886	10.043	5.88264	5.35755	4.70044	11.4959	4.08746
Drd4	9.46352	8.73809	8.70044	7.94251	8.01123	7.55459	7.5157	10.0196	9.25267	7.42626	12.032	17.3515	6.10852	9.28077	5.08746	5.93074	5.85798	6.26679	1	5.75489	12.5725	6.16993	6.26679	7.27612	8.52356	8.31288	9.54496	6.62936	5	7.43463	15.776	13.518	6.37504	7.65821	9.1472	5.20945	7.90087	4.24793	8.5157	4.32193
Htr2b	15.6891	13.9472	14.9376	14.3983	14.1037	15.059	15.153	14.9164	15.0232	14.8575	15.4216	14.204	14.382	15.7234	14.5521	14.7413	13.8318	14.804	10.1911	14.0849	15.1102	13.7395	14.231	13.8983	14.4757	14.5944	15.5334	14.6812	13.9059	13.9366	14.8573	16.1546	14.4783	12.2677	14.3026	13.6618	13.9694	14.3084	14.3496	10.7515
Hcrtr1	11.2479	10.2796	9.37504	10.7415	12.0954	13.0913	13.4578	10.5774	12.807	12.3225	12.0375	10.5401	6.59991	5.61471	1	6.53916	1	5.80735	1.58496	5.70044	11.1984	12.7503	9.53333	9.46148	8.22882	9.17493	9.79604	9.27146	5	6.70044	7.03342	9.62388	7.54689	3.16993	5	8.30378	5.04439	5.70044	13.48	6.89482
Fpr1	10.2336	8.50779	11.1491	8.82655	9.93221	10.3576	10.5641	8	9.96578	10.8368	6.84549	6.82018	6.53916	9.0607	7.02237	14.1756	12.1338	13.4682	3.70044	5.80735	8.30834	6.80735	7.2854	8.26679	8.41785	8.87958	8.85175	7.37504	5.20945	4.45943	7.25739	10.8392	8.71425	7.11894	14.7332	6.96578	7.87652	7.99435	8.29462	3.32193
Ptgfr	10.9922	9.50184	9.41574	9.3837	9.47168	10.6475	11.2497	10.0375	10.5812	12.1248	10.6294	10.851	13.1799	8.47978	13.7835	14.8818	8.37069	9.81698	7	15.0333	8.16491	12.588	11.8971	9.09276	8.89785	11.2738	10.8033	10.813	10.3565	9.17493	6.56986	18.9964	12.4612	10.6944	10.5362	10.7313	12.1232	11.0375	15.7361	5.78136
Hrh1	13.0582	12.2703	11.1892	11.1183	12.2949	13.373	13.1157	11.5068	12.815	12.5191	9.89936	7.22882	8.86419	8.43463	8.54303	8.76818	6.50779	9.67772	3.32193	7.02237	10.5479	8.19476	7.02237	10.0126	10.4553	12.334	13.414	12.1124	8.02237	6.53916	10.0808	9.61839	10.2668	7.14975	8.75154	8.41363	10.7748	8.08215	11.605	4.75489
Adra1a	14.9633	14.0711	13.814	13.4991	13.0782	14.8053	14.7367	13.5048	14.9094	15.5422	7.70044	11.0265	9.13955	12.5541	15.8443	15.2854	12.5677	7.76818	4.16993	15.153	10.9359	8.18982	9.56033	7.34873	7.3837	8.86109	9.15987	8.49586	11.2131	12.9988	5.78136	11.0634	11.6284	11.2143	3	10.978	13.7949	18.1516	11.0348	7.98299
P2ry6	13.2643	12.7415	12.8967	13.2353	12.2177	13.2464	12.8782	11.2046	12.6575	12.6779	12.5672	11.8846	13.0145	14.8438	14.5826	15.5062	12.5341	14.713	9.37504	14.2511	15.4602	13.6785	12.5824	13.1812	13.1529	14.9243	13.4645	14.6855	13.057	11.8309	13.0931	16.1866	13.352	9.61471	12.7524	13.3163	14.9346	12.5338	11.6425	12.4991
F2rl2	13.004	13.2211	13.5747	14.2814	11.1649	12.9311	11.4252	11.1183	13.3028	15.5814	12.8784	11.9274	11.1039	14.4199	11.1849	12.5452	13.3903	14.9669	9.83289	11.7969	14.5185	10.9218	13.2315	14.0905	14.4598	14.7532	14.2126	14.2388	9.16239	13.8906	13.0946	13.0815	14.1839	10.2503	16.5709	12.3775	12.3168	10.5746	18.3996	8.73809
Npy1r	16.1211	15.5518	14.2279	16.048	15.4952	15.5944	15.3412	13.4261	14.5944	14.7524	12.8152	12.0708	13.2707	13.3319	13.6287	10.5821	8.19967	13.9866	7.96578	13.7298	13.8324	16.3839	11.7022	10.4625	10.1699	11.7406	11.1755	13.3549	12.937	10.1396	12.3485	14.6667	12.8918	11.813	10.2432	14.5549	13.4891	12.8765	15.7767	8.49586
Bdkrb1	8.61102	7.93664	8.02237	8.30834	8.26209	8.91886	8.224	8.41363	8.96578	8.59246	9.8009	9.07414	10.032	10.6018	7.60733	6.30378	7.53138	10.5613	6.30378	8.27612	9.36632	9.13186	10.0593	9.24793	10.4666	10.6101	9.58308	8.74819	7.26679	8.63662	11.6243	11.4194	10.5632	7.78136	9.78953	9.17243	9.28771	7.98868	8.36632	7.44294
Tbxa2r	11.8455	10.8887	11.8412	11.2627	11.5177	11.605	11.6874	11.1421	12.0771	12.6411	14.0283	11.8754	11.0042	18.7437	13.4282	15.1399	12.4435	15.8545	7.69349	14.0374	16.477	13.5402	12.7181	11.4078	11.762	12.3701	12.2324	12.3886	10.3072	9.32867	12.3554	14.4573	12.9016	9.31288	14.1894	13.823	13.8728	10.5736	12.9296	8.76818
Grm5	17.7584	17.3565	19.1691	17.9473	16.9997	17.3389	17.2309	14.9757	16.1934	16.7964	10.4398	13.6593	6.58496	7.74819	2.32193	7.37504	6.02237	6.39232	3.32193	5.24793	2.80735	5.72792	7.22882	5.2854	7.05528	6	7.05528	5.93074	5.88264	5.35755	9.56796	8.98014	5.32193	8.3837	9.92184	5.16993	6.85798	5.04439	11.2149	3.90689
Mchr1	15.1547	15.073	16.8601	15.1457	14.2053	14.3821	14.08	11.275	13.8526	14.0229	14.8242	12.1994	11.3923	8.57365	7.01123	11.9826	7.08746	7.74147	4.16993	12.2131	11.3134	14.1936	12.118	10.8704	10.9388	11.7603	11.5981	11.432	12.8406	10.1176	11.7582	12.0331	13.1892	8.58871	9.93517	8.73471	9.94983	9.19229	12.36	5.75489
Vipr2	15.8348	13.5033	13.0668	12.294	18.4601	16.9062	15.9127	17.1437	16.0609	15.917	13.2356	18.6572	14.8458	12.6421	14.2987	17.8113	8.20457	11.7368	15.7408	11.4268	12.3942	12.1306	16.05	15.7053	14.2224	14.6609	13.7066	16.7638	13.8799	11.7427	11.2715	13.8617	14.3398	10.2715	11.8626	13.4293	11.3174	13.7972	14.5103	11.245
Drd1	15.8872	15.6908	19.3232	12.7125	15.2874	13.3181	12.4268	10.151	10.6935	10.9418	7.24793	15.0712	7.60733	8.3837	8.03892	5.55459	7.34873	8.6865	4.85798	8.87652	8.24317	8.224	7.71425	6.20945	8.19476	8.02237	7.24793	7.03342	7.21917	6.65821	7.81378	10.0307	8.09276	7.60733	9.63118	10.1935	10.3309	8.82337	9.52943	6.50779
Mc4r	12.7979	11.7981	12.1592	13.7142	12.2378	12.8558	13.1172	10.5078	13.141	13.0979	8.90689	9.8857	6.53916	7.19967	2.58496	2	5.12928	4.85798	3.16993	8.81378	6.76818	6.37504	10.3966	6.47573	8.49985	5.83289	7.18982	7.63662	5.52356	7.79442	9.95274	8.21432	7.91886	6.83289	9.32867	4.9542	6.33985	5	11.4126	7.78136
Kiss1r	13.4288	12.6369	12.925	12.5852	13.0305	13.3656	13.5601	13.2026	13.6284	12.8311	12.8194	12.4054	9.44915	11.6303	9.38586	12.4049	8.75489	10.8218	7.59246	11.7121	11.239	11.3376	10.9322	10.2854	10.1189	10.1997	11.5971	10.6266	7.93074	11.258	10.7936	11.9787	10.9366	8.77149	11.4346	10.2574	10.1874	11.5265	12.3393	8.37938
Sstr5	9.35975	8.2384	10.5333	7.75489	9.83131	10.9121	9.35755	6.88264	8.99435	7.10852	13.8731	7.19967	4.52356	6.83289	1	5.80735	5.45943	5.45943	1	3.58496	9.85643	6.59991	6.49185	8.75154	9.53722	10.1408	9.08481	9.32867	3	5.04439	8.53528	7.35755	3.90689	6.85798	8.91588	5	6.98868	4	8.25739	2.80735
Adra1b	15.0544	14.5166	12.0597	12.144	16.0823	15.1829	14.47	13.3378	14.5448	14.7997	8.56224	11.6764	10.3309	8.84862	16.0501	10.5372	16.9439	11.8677	6.20945	11.7432	12.7058	11.1618	9.57175	6.47573	8.61102	9.48784	7.3837	7.93074	8.38802	8.19476	9.87036	11.1749	8.14466	8.90087	8.83289	11.144	11.9341	9.45738	11.1812	5.97728
Htr7	12.4974	12.1232	11.421	12.0885	14.2755	14.3716	13.8664	11.2906	13.4603	13.8588	8.67596	8.58871	6	11.8533	9.39874	8.62936	5.42626	10.1923	1.58496	6.04439	6.04439	7.22882	5.72792	7.58496	7.92481	8.6865	7.81378	8.28077	9.06609	6.40939	5.12928	7.7879	6.08746	6.97728	8.633	9.25267	0	8.17493	13.477	7.70044
Oxtr	13.0627	12.3693	11.4681	12.8234	12.0674	12.9318	11.8353	10.4429	11.8572	12.7624	10.623	10.9794	9.40301	8.50779	9.19476	5.16993	5.80735	8.19476	6.08746	8.62936	13.533	8.59619	8.03892	6.39232	8.01123	8.93664	8.50383	9.85487	7.73471	9.26913	14.1159	17.1809	14.0323	9.64205	9.15987	12.0566	12.1309	9.03067	11.4157	10.6847
F2rl1	8.48784	7.31288	7.49985	6.67243	8.44708	8	7.98299	6.89482	7.53916	7.82655	12.7288	10.941	13.3006	12.2906	10.3253	8.24317	8.69697	13.2738	9.09276	14.9011	7.33985	12.8025	15.0975	15.3589	16.2133	16.3446	16.8557	16.6084	9.41151	14.8818	7.88874	12.4594	14.6362	12.6671	10.1948	12.3018	12.0841	9.57932	10.4357	9.93369
Adora3	11.8811	11.633	13.0802	11.6371	11.2808	11.7499	12.247	10.5774	11.6957	11.7595	9.24317	8.72451	9.59991	9.14211	10.8471	6.40939	8.92184	12.7852	6.24793	9.78136	10.8186	9.7364	10.4553	10.3208	11.8134	11.5939	11.3674	10.8408	7.84549	8.5157	17.7711	10.9965	10.3945	11.764	13.5187	10.3487	11.5999	10.0661	9.89633	9.3966
Grm4	17.3583	14.8366	17.1386	13.9359	16.7912	16.1102	16.1703	19.3708	17.7739	15.7564	8.42626	13.3883	10.2467	10.0593	8.01123	10.5584	5.04439	6.2854	1	6.14975	8.18982	8.41363	8.92481	9.01959	9.55651	8.97441	7.94837	8.29002	5.12928	4.90689	10.933	12.7563	8.85487	8.26209	8.69349	5.67243	6.14975	4.58496	14.6602	2.80735
Vipr1	14.4342	14.5667	14.6196	14.276	11.7764	10.9432	11.7653	12.5066	11.0761	10.0954	9.24555	9.61655	13.0577	13.6764	10.7549	13.0865	15.4043	14.3182	11.4888	10.9614	10.6644	12.6729	12.1306	16.6469	18.2918	17.4095	17.8778	17.3022	11.2444	15.2509	11.4666	12.1261	10.9986	11.4414	12.1053	13.0021	13.5493	7.93074	8.79116	12.7736
Adrb2	13.1988	12.2046	13.0005	11.9451	11.8556	12.7043	13.0549	14.0494	13.2287	13.2249	14.4487	13.9578	15.6794	15.5041	13.9162	16.6161	11.9322	17.0728	12.2324	15.1749	13.2383	13.7463	12.4075	11.757	12.3437	13.6558	12.6504	12.9142	15.74	13.6772	10.9159	15.3067	15.1582	14.1754	17.1286	14.7676	16.0098	17.3865	12.9018	11.0947
Oprk1	13.4634	13.0144	15.2283	9.47573	13.499	14.3664	13.5459	10.9986	12.9387	13.1033	8.20457	6.65821	5.58496	7.37504	2.58496	4.52356	5.85798	5.24793	3.45943	4.52356	4.24793	9.81218	8.82972	7.09803	7.7879	9.37938	8.11374	9.17243	4	5.93074	5.80735	7.10852	5.52356	7.06609	9.20945	7.15987	6.64386	5.42626	12.3399	3
Cysltr1	10.8742	10.268	11.314	10.4189	10.5651	10.6952	11.0451	10.2538	10.4273	10.7822	13.8041	11.4057	11.5817	11.7694	12.5503	11.9819	10.9196	11.3376	8.24317	11.1007	11.8715	12.2712	12.0651	12.3767	12.4479	13.1721	12.4126	12.3368	10.9629	10.8305	9.69	12.5324	11.8001	11.4984	12.1501	12.3239	13.0104	11.4747	10.0875	7.64386
Mtnr1b	6.55459	4.64386	8.53916	7.31288	7.62205	7.19967	8.20945	6.70044	7.25739	7.79442	6.40939	7.67948	7.27612	8.56986	6.2854	4	7.05528	4.80735	2.32193	8.81698	4.80735	6.14975	6.80735	5	7.62205	7.12928	6.93074	5.80735	5.39232	6.55459	8.29002	7.93074	9.83447	7.88264	10.446	4.9542	8.21432	5.67243	8.85487	5.20945
Avpr1b	8.41785	6.91886	7.47573	10.93	7.06609	7.7211	4.52356	1	6.16993	5.90689	13.4871	6.22882	6.65821	8.67596	4	4.58496	7.54689	6.02237	3	6.33985	1.58496	5.90689	8.85487	6.91886	8.99435	8.41363	10.444	9.56986	5.72792	6.39232	6.35755	7.90689	5.9542	8.94544	11.0028	5.12928	8.38802	7.10852	9.41785	11.221
Htr1b	15.3548	14.3811	17.714	14.1866	14.8527	14.8574	14.9565	15.2056	15.4407	13.9578	8.67596	12.7442	9.85953	9.99577	8.07682	6.30378	6.24793	8.55842	3.16993	11.4998	11.792	10.2276	10.5999	8.20945	8.69	10.9218	8.92481	9.15228	5.85798	5.75489	6.04439	12.7593	10.3977	8.15987	10.4491	8.90689	8.23362	7.35755	15.766	5.58496
Glp2r	11.357	10.5632	7.22882	11.8482	7.53138	9.06878	10.4294	5.45943	8.68299	10.3641	7.59991	9.11894	7.63662	8.21432	4.85798	5.70044	7.49985	9.95855	3.80735	2.80735	6.18982	14.24	12.5875	13.728	14.481	14.7519	14.5605	14.0625	3.70044	7.62936	14.5284	7.2384	8.03342	5.67243	7.91289	10.9469	7.24793	4.70044	6	5.49185
Sstr4	14.9272	14.7292	13.9526	15.8594	13.0229	12.6972	12.51	10.3049	11.7586	11.1867	10.5868	11.4686	9.53333	7.37504	11.2027	12.8779	6.59991	10.3387	5.67243	8.80735	10.3376	9.51373	9.27845	8.85487	9.01681	9.46148	9.03892	9.08746	8.47978	8.23362	7.33092	10.7082	10.0471	7.78136	10.3848	10.8549	9.3837	10.1085	12.7334	6.45943
Adra1d	15.5274	15.5899	10.9944	16.6328	14.4675	13.2596	13.6101	13.1373	13.9751	13.9041	8.96	12.4006	9.92035	8.49985	13.521	11.9177	6.61471	12.6488	5.16993	10.8321	15.6255	9.45738	8.57365	7.18982	7.74819	8.24317	6.94251	7.76818	10.2935	9.40727	15.0379	14.4406	10.0362	8.46352	8.3443	13.1978	14.1813	16.5383	11.168	6.45943
P2ry4	6.55459	4.85798	6.2854	6.62936	6.50779	6.24793	6.24793	6.26679	6.32193	5.72792	5.16993	8.91289	16.0756	8.20457	4.24793	6.33985	14.1731	4.24793	0	4.39232	5.49185	4.85798	13.0435	4.58496	10.0967	15.228	13.3372	13.4565	4.52356	5.85798	6.2854	7.87036	9.16742	12.452	8.36632	8.59246	6.30378	6.37504	6.93074	3
Grm3	18.6243	18.7044	19.9642	17.4656	17.6158	17.9119	18.4228	17.0955	18.146	17.6334	12.2411	12.7822	8.29002	8.75489	8.21432	7.42626	6.40939	6.79442	3.45943	7.43463	9.13443	8.16491	10.0417	8.19967	8.81378	8.01681	9.16993	7.86419	4.90689	7.12928	10.6493	9.69349	7.35755	9.79604	10.9009	6.98868	8.06609	7.34873	13.4422	7.62205
Cnr2	8.73471	8.00562	8.9629	8.16491	9.39017	9.21675	8.31741	7.85798	8.3443	10.255	10.2992	8.8392	9.73132	14.7817	10.3026	14.4699	13.1833	17.4563	7.2384	11.5304	12.3078	9.39232	9.22641	9.26913	11.0728	12.8049	12.4097	11.268	7.80735	8.87344	12.6974	11.0661	9.27845	9.20212	15.6584	14.474	15.1268	11.1131	9.07682	5.52356
Adrb1	15.2846	15.2691	14.8161	14.3574	15.1027	14.3359	14.0258	12.2177	13.0718	12.9037	11.0755	14.5958	11.3038	12.1721	15.2154	16.5381	10.6909	13.4454	8.45121	12.7026	11.6069	9.64746	10.137	10.6073	11.4645	11.0674	10.7698	11.4823	8.28077	9.79604	15.2144	11.6398	9.98726	8.45943	10.2276	12.346	12.3451	15.4729	9.98584	9.21432
C5ar1	11.2544	10.5999	11.1013	11.0231	10.8986	10.9665	10.3998	10.1561	11.0848	12.2863	11.7099	11.5201	13.1035	10.3641	14.1957	15.0301	11.8443	12.7099	8.84549	11.7515	14.0485	13.8405	12.2113	12.2834	12.7097	14.0356	13.2718	12.7168	12.5355	11.4372	11.0634	14.9765	12.7127	9.35535	15.908	13.5299	14.9551	13.6169	11.6948	8.65821
Mtnr1a	8.04985	5.55459	6.20945	6.47573	10.1861	9.76653	9.78627	7.53138	8.45121	8.51175	9.30606	9.18239	5.72792	7.22882	2	7.89482	11.1674	5.72792	2	4.52356	4.16993	6.39232	6.58496	9.75822	9.80413	8.28077	7.73471	7.82018	5.04439	4.58496	14.5601	7.25739	4.45943	6.87036	9.64926	5.24793	6.53916	4.70044	9.59432	4.52356
Avpr1a	10.6689	9.10329	9.53138	8.78136	10.0782	12.2603	11.0203	8.90388	11.3009	11.2174	6.91886	10.0526	11.527	10.9658	11.2802	12.2597	15.4739	11.792	7.87036	13.8994	11.7368	15.2482	12.4556	11.1478	10.7599	11.0341	9.18735	10.744	9.54882	12.4615	11.9912	10.8025	9.97154	10.9929	8.58871	10.7698	11.7826	11.9933	11.1098	8.32193
Mc1r	8.09276	7.31288	8.3837	6.80735	7.12928	7.80735	7.78136	8.69349	8.06609	7.07682	6.30378	11.218	5.32193	9.23601	4.85798	6.02237	6.45943	6.61471	3.16993	5.2854	5.85798	4.24793	6	5.04439	7.7879	6.10852	5.64386	4.75489	5.90689	5.2854	8.53916	8.10329	6.02237	6.53916	8.94251	5.55459	7.11894	5	8.41785	5.42626
Sstr3	14.5564	13.9567	11.4793	14.3673	13.3946	13.4548	13.1497	14.1551	13.8381	12.1846	14.6394	9.35315	7.02237	8.96867	13.2142	7.14975	6.02237	8.43879	7.84549	7.2854	12.7421	7.86419	9.24555	7.88874	8.17493	9.94837	10.2668	9.84706	9.25503	9.42417	11.7432	12.9842	8.45121	8.07146	8.58496	5.97728	7.97728	5.67243	10.3083	12.9857
Grm2	15.7648	15.6164	11.5113	16.2243	15.1112	15.1959	14.4832	14.1333	13.8207	11.6384	10.8321	12.6477	5.80735	7.88264	1.58496	4.16993	4.75489	4.80735	2	4.85798	2.80735	3.90689	5.85798	5.64386	6.97728	6.56986	6.06609	6.45943	2.58496	6.06609	10.1111	12.8984	5.49185	8.33985	9.45738	4.52356	6.59991	3.90689	8.3966	4.45943
Cckbr	16.5985	16.5069	14.2145	14.4418	13.5153	14.5351	15.1526	12.9921	14.7956	14.972	12.7555	13.3113	8.60733	8.29002	5.75489	6.94251	7.2384	5.67243	8.96867	8.44708	8.58496	7.30378	13.725	8.14975	8.04985	6.45943	9.10066	7.44294	5.97728	7.12928	10.4553	11.8416	9.15987	7.58496	10.4252	7.96578	8.49985	5.90689	11.2479	8.77808
Adora1	16.5902	15.8342	15.8972	16.5713	15.881	15.8603	16.4089	16.8248	16.7049	16.4983	12.9625	13.5914	9.25267	9.31515	13.9717	11.4057	13.5939	5.42626	10.9425	11.8937	17.4338	12.2152	13.2815	9.90238	8.89178	9.91439	9.09803	10.1935	7.55459	10.363	15.6542	14.5743	9.18239	8.04985	8.02237	13.7789	14.98	16.2486	15.7183	10.9929
Tacr3	13.4656	11.5309	13.8101	11.8049	13.2996	14.7382	14.9026	11.5353	14.0875	14.4364	9.24793	14.4902	9.83131	8.04439	3.16993	4	6.6865	5.72792	5.64386	7.01123	5	8.74147	11.0112	8.60363	8.64024	9.44708	8.31288	9.46148	6.20945	14.2378	9.51175	11.2288	6.72792	7.81378	8.99435	8.12412	7.53916	5.85798	10.9979	6.47573
Ptger4	10.8234	9.70736	10.0782	10.128	10.8114	11.5377	11.5338	9.49386	12.1102	12.2396	11.3608	10.4409	12.255	16.3774	12.7404	13.719	9.48985	15.2819	11.6243	12.6101	12.0921	13.8168	13.761	15.2794	15.8294	16.4227	15.5259	15.2908	11.0875	11.2674	10.8202	14.7266	16.2329	12.1796	14.0787	13.7207	14.5823	13.5567	13.6583	11.6443
Cnr1	18.5875	17.3938	19.2698	17.877	16.7073	17.3205	17.3784	19.5525	18.1709	16.4996	10.7151	13.9941	10.9658	9.30606	7.72792	12.8178	7.40939	11.6653	9.31515	8.01681	16.6528	9.07146	10.8765	10.9091	12.0293	12.7366	11.4341	12.4931	9.46761	9.66888	15.1702	12.813	9.82337	9.15987	10.4919	12.4821	14.1635	10.6493	16.2588	9.38154
Adra2a	15.1165	14.17	12.7383	13.9144	14.1065	15.4272	15.7233	14.3597	15.739	15.7077	8.76487	14.2763	11.526	10.4696	6.64386	10.6636	6.87036	8.97154	8.48784	11.0688	8.224	10.5999	11.865	13.2359	12.7889	13.6437	18.6456	15.7515	8.07146	10.1861	9.25267	12.5041	12.8019	9.97154	10.8154	10.3026	11.5196	7.69349	12.9187	13.4499
Chrm4	15.6647	15.6916	17.4263	14.2473	14.3117	13.3038	12.7738	10.9285	12.2058	11.8037	12.5056	12.1456	7.81378	9.42626	6.33985	7.98868	6.40939	9.22641	4.16993	7.33092	9.72281	6.04439	9.37287	10.1497	11.2609	12.4838	10.6147	10.42	5.49185	7.19967	14.9724	14.4718	7.70736	8.05528	9.37287	8.7879	8.79766	6.35755	13.088	8.57743
Grpr	12.3295	11.151	10.8803	12.2414	10.7616	12.8958	11.4929	10.1886	12.7626	13.2757	5.45943	7.56224	3.58496	9.09276	4.70044	6.62936	1	9.85798	13.172	8.24793	15.4133	3.32193	11.1867	9.54689	9.7364	12.5179	12.6407	13.8451	2.32193	7.58496	5.58496	9.64024	9.42836	3	4.24793	9.04166	8.33092	3.32193	12.7555	11.1202
Ltb4r1	10.6008	9.75656	9.43045	9.62936	9.55459	10.242	9.84392	9.30378	10.4727	12.7795	9.30834	10.7756	15.9707	12.9549	11.6298	14.9068	12.0691	13.203	6.94251	11.6439	10.128	12.0084	13.6445	15.2532	16.707	14.3351	12.2429	11.5575	9.783	11.6032	10.7515	12.3993	13.3538	12.7507	17.3652	12.3731	12.0126	11.599	11.1299	7.7211
Htr6	13.264	12.8166	14.1147	13.3876	11.6961	12.3802	12.1157	9.84862	11.5018	11.6826	10.0901	8.85487	6.74147	7.69349	5.20945	7.25739	7.14975	5.20945	1	5.58496	9.53528	6.08746	7.50779	7.50779	9.31515	7.56224	6.49185	6.85798	6	6.70044	8.09276	8.19967	8.99152	8.01681	9.5157	4.90689	7.29462	4.64386	9.15735	4.90689
Sstr2	15.2723	14.9068	13.6168	14.1701	13.7567	14.5875	14.2446	12.3652	13.9105	14.047	13.0495	11.9593	9.65464	13.6966	9.74987	13.1397	12.1144	9.93369	11.2294	10.4073	12.6493	9.58684	14.4933	11.5864	11.8206	10.9586	12.1463	12.8206	8.00562	9.88417	12.0967	11.7389	10.5546	8.33539	11.0802	9.27146	9.84235	9.93958	13.88	11.0674
Htr5a	14.419	13.7243	13.5664	13.5893	13.5542	13.5501	13.8658	12.4793	13.442	12.9609	8.11894	10.3912	4.9542	6.79442	2.32193	4.9542	4.9542	4.70044	0	5.39232	6.2854	3.70044	5.61471	4.45943	7.3837	6.45943	5.49185	5.58496	5.20945	5.58496	5.55459	7.70044	4.16993	6.52356	9.07414	4.08746	6.61471	2.80735	12.6362	3.16993
Oprm1	15.1869	13.1253	15.3298	12.4123	15.6428	16.3208	16.3348	12.7634	15.7699	16.3881	10.7773	10.5333	7.2384	7.73471	4.75489	5.08746	2.80735	5.78136	2	5.12928	7.71425	6.02237	8.42206	7.02237	7.7211	9.03617	8.43463	9.15228	3.90689	5.08746	9.27146	7.55459	5.04439	7.62936	10.0914	6.58496	7.02237	6.08746	17.3428	3.32193
P2ry2	11.4788	10.7599	10.6393	11.2046	10.7056	10.9009	11.5718	11.4702	12.1948	14.187	11.1737	14.0493	16.9464	12.3515	17.1699	16.3956	15.8487	13.7349	9.29921	15.014	12.8939	15.2771	13.2684	11.9374	15.6025	16.8877	16.5435	15.6496	16.6087	16.3747	14.4464	13.5276	15.0315	13.0841	13.5001	13.3079	13.3892	15.6988	15.954	12.0265
Grm1	17.2831	15.3973	17.1902	16.1999	18.0769	17.1391	16.6735	18.3644	17.3589	15.5596	7.77479	13.1392	5.61471	7.59246	15.5718	6.67243	5.2854	7.37504	2.80735	5.20945	5	5.93074	7.40088	4.58496	6.78136	6.55459	7.18982	6.08746	8.67596	4.70044	16.1238	7.91289	5.72792	7.89482	10.5078	5.67243	7.16993	6.30378	8.35755	3.32193
Prokr2	8.89785	6.80735	8.6865	6.76818	9.26444	10.5594	10.1033	7.56224	9.42626	11.2113	7.93664	11.1743	12.1475	9.32643	10.0168	11.5646	8.31288	11.4964	6.49185	8.41785	8.62205	10.8057	9.92926	8.94544	9.61471	10.1624	11.592	10.3387	11.2935	10.4717	11.3515	12.1475	11.346	8.87958	13.5874	10.9823	11.8482	9.58496	16.5649	5.52356
Avpr2	12.8357	11.6996	12.5169	8.41785	11.4686	12.2764	12.7091	10.4168	13.1023	13.5981	6.32193	2.58496	5.90689	6.55459	4.9542	7.91289	4.85798	2	2	8.42206	5.97728	6.67243	6.08746	5.75489	3.90689	6.70044	8.56986	7.77479	2	6.02237	10.4949	11.1599	3.32193	2.80735	2.32193	6.04439	4.85798	2.32193	12.7588	3
Ptger3	12.6959	12.1033	10.7805	11.8684	13.3939	12.5534	11.6569	10.1306	12.0885	12.8584	8.85487	11.0147	13.8681	12.8942	9.18735	10.8517	8.85798	12.3845	15.6292	16.7888	14.1197	12.6922	14.071	13.5798	10.6375	12.0583	12.7611	13.2661	9.73809	11.7398	8.3966	12.9857	15.2465	11.2228	12.9627	16.1134	15.3108	15.7971	16.3098	14.3311
Adora2b	13.9025	13.2718	13.2873	13.1373	14.1562	14.0169	13.9498	13.5288	14.3714	14.7156	11.838	13.8228	13.583	11.3864	12.1944	15.0752	9.63481	12.0661	7.81378	13.6572	11.056	14.822	11.9816	13.8811	15.282	11.4163	14.1279	11.8584	11.8937	10.5098	13.3715	12.9566	12.3134	13.3455	13.1028	11.239	12.006	11.1618	14.1869	11.4051
Gipr	12.5713	11.6198	13.1106	11.7427	12.1062	12.0782	12.7557	11.2009	12.8655	13.5191	10.3652	10.1911	7.17991	9.70908	10.9922	6.88264	5.58496	6.53916	8.96578	5.67243	10.1749	6.83289	10.446	9.32418	10.5078	10.1137	10.1948	9.73978	6.58496	7.07682	17.1906	9.85175	6.98868	7.30378	10.3421	11.3134	12.2868	13.6141	8.49185	13.6942
Npy4r	7.29462	4.58496	6.91886	5.70044	7.36632	8.47573	7.55459	6.49185	9.46761	8.13443	5.16993	6.87036	7.48382	8.36194	9.83763	8.24317	7.43463	6.71425	4.32193	6.30378	8.10329	15.1889	11.8289	10.0674	7.91886	10.0607	12.3655	13.1779	7.33092	5.90689	13.0723	9.38154	9.66711	8.11894	10.098	6.96578	7.81378	9.43671	9.48583	4.70044
Agtr2	12.1504	9.97728	10.5226	10.3509	12.1938	12.4486	13.2945	12.0961	13.6259	13.6637	9.66534	11.2198	10.4543	8.19476	6.02237	7.59246	6.35755	5.72792	1	7.87036	16.2836	11.7653	10.0389	8.93664	7.2854	7.05528	7.79442	9.57175	6.50779	5.12928	11.2819	15.1484	13.5419	8.39232	10.6715	5.16993	7.5157	7.88874	10.2854	4
Npy5r	13.5558	12.9672	13.2919	13.8399	13.333	12.8779	13.2029	11.2348	12.9374	13.6413	8.95128	8.91289	6.72792	7.11894	4.75489	5.58496	4.58496	6.16993	3.90689	8.16993	9.28309	6.88264	8.57743	6.61471	8.09276	6.9542	7.82018	7.17991	4.85798	5.58496	6.9542	7.74819	5.83289	8.82337	10.4574	6.18982	7.20945	5.85798	10.5517	4.24793
Sstr1	15.1863	14.7484	12.8378	14.6715	14.4068	15.2038	15.0919	13.1285	14.2759	14.325	15.0248	10.3674	7.57743	7.35755	7.45121	10.5584	8.19476	7.91886	4.32193	7.96578	8.15987	8.18488	10.2796	10.4666	11.0954	11.7444	12.7717	15.4624	6.96578	7.04439	6.62936	10.1984	9.10329	7.33985	9.04712	8.54303	8.24317	7.43463	12.5639	7.37504
Ltb4r2	8.09803	7.2384	7.58496	7.9542	7.07682	8.00562	7.5157	6.33985	6.9542	7.61471	5.97728	8.53138	13.8527	9.96	7.59246	7.61471	10.8486	8.35755	4.52356	9.35535	5.42626	6.87036	11.628	14.0176	15.0921	12.6817	10.2288	10.4041	6.67243	7.94251	8.98014	8.64386	11.0974	10.6184	11.1447	7.80735	7.19967	6.14975	8.3966	4.24793
F2r	14.2846	11.8956	12.4349	12.4406	15.1801	14.9364	14.3873	12.9324	13.9905	14.5284	15.1255	14.2043	14.5054	14.7918	15.6067	18.6511	15.4963	15.9736	9.09011	16.6227	18.3047	14.6011	14.2986	14.4138	14.6195	14.9311	14.6327	14.5429	13.0952	12.137	13.2458	15.8452	14.3323	11.4486	13.7439	13.8283	13.9399	14.2536	15.0626	11.8289
P2ry1	13.5828	12.0393	14.8073	11.5613	13.5155	13.6106	14.0968	13.8047	14.471	14.8428	11.8937	12.7326	14.1927	11.6861	15.5478	12.9256	13.9793	12.2761	9.00562	13.4534	11.5906	13.3376	12.8086	15.1343	16.4272	15.4236	15.8651	15.3463	13.5217	10.0741	9.40301	13.8132	14.9156	12.3126	14.8681	11.6142	11.2252	15.6161	17.1059	11.9618
Uts2r	8.53916	6.2854	7.2384	7.41785	9.16742	9.65105	9.41363	8.57365	8.81057	7.49185	6	8.69349	7.48382	8.79766	10.1007	5.93074	6.04439	5.78136	5.2854	5.55459	5.72792	3.16993	6.04439	4.08746	7.2854	4.08746	5	4.52356	10.7936	9.13699	7.7879	7.27612	4.80735	7.78136	8.73809	3.80735	7.45943	9.67772	7.34873	5.45943
Cysltr2	10.0888	9.37938	10.128	9.3966	10.0634	10.2288	10.5275	9.87344	10.6008	11.1668	7.24793	7.98868	7.61471	14.6371	7.30378	12.3476	9.97011	12.3429	5.49185	10.8138	12.5777	9.50978	10.6312	11.4858	12.2046	12.3301	10.3565	10.5594	6.9542	9.49185	10.2336	10.4009	9.86573	8.59246	13.4416	10.3163	10.9218	9.53722	15.5449	7.93074
Mc3r	10.5784	9.10329	10.7423	7.73471	11.3597	12.4576	10.3772	8.07146	8.97441	7.63662	12.3655	8.25739	4.24793	7.02237	1	3.58496	5.45943	4.32193	2.32193	3.45943	#VALUE!	4	5.12928	5.08746	6.98868	5.04439	5.90689	5.20945	5.12928	4.90689	6.20945	6.93074	4.08746	6.61471	8.56986	2.32193	7.02237	2.32193	9.83289	4
Ptger2	9.23601	7.87036	9.54496	8.18488	9.59991	10.4115	9.59432	8.57365	9.91588	9.97728	10.6411	10.1649	9.94837	11.8246	8.22882	13.1429	10.5934	12.975	4.39232	8.59991	11.0423	10.8463	10.9794	12.4448	11.1972	11.8234	11.6375	11.5746	7.52356	8.77149	8.59246	14.8708	12.2085	7.2854	12.939	11.6573	12.5543	12.2339	11.2709	3.70044
Adora2a	15.3486	14.9891	19.0235	11.2192	14.8073	12.1802	10.9084	11.3134	11.5967	11.2119	10.3354	9.74147	9.55459	14.9503	13.7966	12.8706	11.527	14.2828	6.49185	12.6216	12.63	10.3197	9.74651	10.6448	11.7838	11.6262	10.7177	10.7288	10.7773	8.99718	9.37938	11.8853	10.8186	8.52356	12.7024	12.962	13.6353	14.3801	13.4773	9.60177
Crhr2	11.5722	9.82496	10.3848	10.1649	10.1662	11.7561	10.374	10.1749	9.82337	9.64746	7.21917	12.1586	15.1565	6.24793	15.5111	9.06878	8.13443	1.58496	2	7.16993	6.80735	6.90689	8.47978	7.06609	7.09803	7.62205	6.71425	6.59991	14.8409	4.45943	6.06609	7.59246	6.04439	11.9546	4.58496	9.64566	9.39232	12.1839	11.2216	6.83289
Agtr1	10.2456	9.53916	11.6439	9.86728	9.68825	11.0458	10.2384	8.09803	10.4041	11.1072	16.3888	10.1737	10.8642	9.69174	16.0703	14.6074	16.7989	15.0084	8.71425	16.4795	19.627	11.6751	11.5873	11.3225	10.676	11.3061	12.3859	12.0084	12.2076	17.1348	16.4869	12.4998	13.496	10.8711	13.619	12.7224	14.3814	14.0835	15.3384	9.01402
Htr2c	16.7191	15.7602	17.1832	15.3051	16.8255	17.0678	17.7197	15.524	16.9464	16.778	8.7879	11.611	8.17493	8.91886	5.04439	11.3961	5.55459	6.88264	2.32193	4.90689	5.42626	10.0755	9.76321	10.1948	9.51964	8.09276	8.89482	8.45121	6.30378	7.94251	10.7649	8.19476	7.48382	9.46148	11.0654	6.6865	8.02237	6.82018	8.53528	3
Htr2a	15.4197	15.2862	15.7685	14.0856	13.9093	14.3851	14.5827	12.1069	14.3827	15.1804	8.77808	11.4019	10.375	9.19476	10.8673	11.1222	7.16993	9.62936	5.80735	9.09011	9.48382	10.8734	8.72792	7.2854	8.08746	11.5971	8.71425	7.90087	8.06609	7.16993	9.13443	11.8424	12.647	9.3443	11.8723	9.15482	8.81378	8.84862	14.8806	6.35755
Chrm2	15.8022	14.1093	14.2639	13.4951	15.9263	15.5945	16.3701	14.4411	16.5151	16.8698	10.0553	13.2384	13.5153	8.12928	18.0172	14.5982	7.62936	9.01402	7.29462	6.65821	8.17493	16.0562	15.5807	13.9604	13.7671	14.6086	14.289	14.0049	6.87036	7.87652	9.87191	9.82814	9.90238	8.43879	10.1699	12.4139	8.18488	8.44294	15.2657	8.57743
Ptger1	14.8036	14.4685	15.0504	14.1297	14.5334	14.8788	14.7094	14.6331	14.4219	14.5626	15.1757	14.2208	13.8428	17.0762	15.2143	16.3507	13.0853	16.4306	11.8884	15.746	15.5867	2.32193	15.2302	14.2658	14.6607	15.1141	14.9534	14.8057	13.2075	13.9726	14.6051	13.9449	14.0825	10.6055	15.2911	13.9385	14.2822	15.8673	14.6466	11.4105
Chrm3	16.0222	15.7696	14.482	16.004	14.8462	15.1315	15.2937	12.5196	14.3536	13.7382	12.5904	12.9209	11.6861	9.41363	10.5765	12.9421	11.4798	10.6402	12.8174	12.7513	13.4372	14.8691	14.346	12.5442	12.4517	12.7013	11.5579	12.3236	8.39232	14.1229	7.70044	12.2787	11.764	8.29462	12.6296	10.2046	10.3332	9.14211	12.4186	12.3942
DRD2	15.5738	15.0705	18.5821	11.3348	15.1106	15.1964	15.0723	12.4833	14.0142	14.3196	17.2013	14.3955	5.61471	7.07682	12.6562	6.44294	4.85798	3.16993	1	5.2854	11.5309	6.47573	5.97728	5.08746	7.13955	5.12928	5.88264	6.10852	4.39232	5.12928	12.6382	7.58496	4.08746	6.30378	9.16993	4.64386	6.84549	5.72792	11.2533	5.70044
P2ry13	13.8999	13.3619	14.5233	13.8866	13.6288	13.7252	13.3655	13.0121	13.2773	13.2706	11.3587	11.2366	10.1098	13.7546	10.9084	12.6013	12.1016	15.774	6.88264	8.8009	12.097	11.0587	9.77479	10.697	11.6834	12.2348	10.9498	11.3471	8.75154	9.22882	11.4793	11.5878	10.5831	8.61839	12.9257	13.2812	13.6152	11.0708	11.6133	7.12928
Crhr1	15.5396	14.6812	13.7303	13.9043	13.8001	14.122	15.1085	17.251	16.0325	13.956	14.6277	12.4798	5	8.12928	3.58496	4.64386	6.26679	11.9622	3.45943	4.64386	6.35755	6.30378	6.76818	3.90689	7.54689	5.93074	6.20945	5.88264	4.08746	7.49185	12.5873	10.9226	5.24793	7.2854	9.17991	5.24793	6.78136	3.70044	11.1699	8.29921
Glp1r	12.8551	11.577	12.4916	12.3718	12.4788	13.4358	13.646	10.643	13.438	13.8087	12.5341	7.56224	8.08746	8.20457	9.50184	17.8355	7.91289	5.90689	14.0732	10.0553	8.40939	5.39232	15.0633	17.0793	15.2733	11.5934	10.0498	10.403	4	6.61471	5.55459	9.23362	8.79442	3.58496	5.85798	8.34873	6.98868	3.58496	8.64024	15.9297
Gabbr1	19.4371	18.8538	19.8308	19.0043	19.6747	19.2575	19.13	19.1959	18.9082	18.5553	15.0067	16.1332	12.8638	16.4822	13.6324	15.2804	10.9908	15.3248	9.49785	14.2829	14.4673	14.604	14.0373	12.9703	13.3026	13.6393	13.8513	13.291	12.1889	13.1227	15.5811	16.2917	14.5871	13.122	14.7618	14.0609	14.4936	13.572	18.8431	11.3794
Gabbr2	19.2388	18.6889	17.6406	18.9976	19.4911	18.7644	18.6466	19.1042	18.5674	17.3858	14.8182	15.6357	7.69349	10.0941	7.15987	7.25739	15.8705	7.08746	7.26679	10.6384	9.12412	7.56224	9.47978	8.03342	9.2384	10.7912	9.44294	9.36632	7.82018	6.94251	11.7611	10.7541	6.67243	8.38802	11.2842	6.50779	9.00562	8.71768	18.2011	12.9443
Calcr	12.1447	10.9837	12.0604	8.70044	12.0251	15.1981	12.8847	11.4752	12.6305	10.4676	7.01123	8.633	9.44087	8.72792	5.12928	10.5859	1	1	1	10.6812	5.97728	1	2.80735	3	2.58496	1.58496	1.58496	3	10.6421	1	8.24317	3.58496	3	6.91886	8.11894	1	6.52356	8.51964	2.32193	1
Galr3	11.3641	10.858	10.0334	10.4231	10.8162	12.7408	11.6751	10.2644	10.1383	11.4305	13.5519	10.4798	7.76155	10.4929	6.64386	10.6707	8.71425	10.032	8.99152	11.6952	11.0091	7.62936	11.363	13.3354	12.1049	10.5906	10.8773	10.4747	7.79442	8.54689	9.85331	9.79766	13.0053	8.42206	11.1248	8.14466	9.60177	6.9542	9.2384	12.9075
Adra2c	14.49	14.2168	16.572	14.4515	13.8192	13.4515	13.52	13.7169	13.7324	13.6416	9.12412	13.3826	7.70044	7.40939	9.05799	7.24793	6.24793	7.88264	3.90689	10.66	10.5098	9.22641	8.07146	8.47168	9.59991	8.93074	8.51175	8.69	7.5157	6.83289	8.64746	12.1105	9.49586	8.76487	8.84862	9.03617	7.55459	8.5157	12.9174	5.04439
Casr	10.0688	8.88264	9.71253	9.66888	10.5236	11.8122	10.7936	7.9542	9.58496	8.79766	13.5524	8.13443	11.9908	11.0875	5.55459	8.37938	6.20945	7.62205	7.47573	17.0286	4.45943	6.85798	10.8361	9.05257	9.09276	7.75489	10.6883	8.19967	13.0255	5.64386	12.8148	8.36194	12.5675	11.0928	9.71939	5.85798	9.32643	10.1599	12.5479	12.3961
Npy2r	14.374	13.1051	13.9342	16.16	13.2992	14.7837	12.9061	10.6119	13.258	12.6954	7.94837	6.39232	6.44294	7.40939	4.75489	5.78136	6.30378	5.70044	1	8.00562	15.3166	7.2384	9.68124	9.16491	9.79116	10.2761	10.8642	11.5807	5.35755	9.87344	6.20945	10.5411	10.0647	7.85175	9.41996	8.85175	6.78136	5.35755	16.7447	2
Tshr	10.4305	10.5859	11.1799	9.77808	9.51964	11.1805	9.79604	8.71768	10.0553	10.9986	11.8765	15.0693	10.1911	9.67243	8.00562	10.8001	7.62936	8.14466	3.90689	12.856	12.0379	8.68299	9.93074	7.40088	8.56605	9.72281	9.5411	9.62753	9.44501	10.0014	15.6169	15.3913	15.574	9.65821	12.3947	16.1037	17.1673	14.5542	11.8711	5.80735
Ghrhr	5.90689	2.32193	6.08746	4.08746	3.70044	4.75489	4.58496	1.58496	5.16993	5.04439	18.4645	6.02237	4.9542	8.31741	3.90689	4.64386	5.90689	6.08746	3.32193	7.65105	3.58496	7.24793	6.37504	6.87036	8.12412	7.79442	7.53916	7.31288	4.45943	6.94251	6.14975	6.85798	3.58496	6.44294	10.0196	4.16993	5.80735	4.85798	7.74147	2.80735
Mc5r	10.2866	10.0265	8.98014	9.82655	9.60548	9.76487	10.014	11.7536	11.2952	12.4445	6.64386	7.8009	8.31288	8.34873	5.12928	9.58871	5	7.70044	4.39232	6.2854	8.73132	13.07	7.94837	7.64386	7.06609	5.9542	5.67243	7.41785	12.288	7.50779	9.27146	9.15482	6.44294	10.6935	10.8986	9.67066	12.5238	10.7082	9.05528	5.20945
Adrb3	11.6366	11.638	9.80574	10.891	11.6036	12.5788	12.6738	10.3652	1	11.7777	5.80735	9.29462	11.7457	11.3565	10.1972	14.4597	12.8132	7.41785	5.67243	10.8178	14.8151	12.7857	11.0748	9.79604	9.31967	11.1911	11.1886	11.7956	9.41996	12.3473	7.77479	12.3462	10.0993	11.0961	1	18.178	18.2815	17.8015	9.82337	17.0559
P2ry5	14.4552	13.662	14.3606	14.5203	14.4448	14.1908	14.2151	15.0006	14.7124	14.7616	15.5865	13.9787	14.5503	18.65	14.9488	15.9747	15.8372	16.615	11.3723	15.6957	15.03	14.9807	14.8813	14.8455	15.5196	15.531	15.8254	15.4431	12.5929	14.4272	13.5143	14.9539	15.9509	12.5058	15.8224	15.4639	15.9864	17.1386	14.056	11.7351
Galr2	10.5546	10.0154	9.89936	10.5736	10.5641	10.4998	10.7474	11.676	10.9951	10.403	10.5831	11.1586	11	12.2767	9.16491	9.78627	9.33316	10.1163	8.18488	11.0634	10.774	11.4778	11.8162	10.255	11.4853	12.2729	13.1188	11.5187	11.4757	11.0042	11.0987	11.3805	11.1618	9.17243	10.1293	10.6856	9.74315	9.64566	11.0741	8.07146
Ptafr	10.9447	10.6609	11.8906	11.1331	10.7482	10.9121	10.9016	9.89026	10.5755	10.9352	10.1421	10.1911	12.9516	13.5531	12.2303	13.6962	10.7013	14.7585	7.86419	10.9403	12.1715	13.2435	11.8333	12.3718	13.9877	12.0812	12.2784	11.9553	11.1261	11.8838	10.3554	13.9376	12.1335	9.85798	14.6408	13.9112	15.4296	12.2152	12.9835	9.75154
Cckar	9.83605	8.51175	8.59246	6.67243	11.6216	12.3796	10.611	8.23362	10.1072	10.4939	4.75489	8.33985	11.3309	7.56986	3.90689	15.9897	8.30378	8.09803	16.9159	16.9389	11.9556	4.9542	16.2541	11.0654	9.20945	8.38802	7.24793	11.5699	3.80735	8.25267	6.65821	7.90087	7.62936	7.07682	9.85953	7.11894	6.37504	3.80735	15.2984	15.4244
Gcgr	7.96578	5.16993	3.80735	6.30378	5.39232	5.49185	6.39232	10.0755	8.26679	5.9542	4.16993	6.76818	7.30378	6.59991	10.3498	9.37504	18.7961	5.24793	5.88264	15.7922	10.8842	9.21432	9.82496	9.61287	10.3848	9.43879	6.62936	7.67243	6.59991	2.80735	6.50779	10.5575	5.64386	5.61471	3.32193	8.79442	9.02791	8.32193	4.64386	11.5241
Adra2b	11.2473	9.57932	11.7172	7.7879	13.6223	12.4215	10.2082	10.6847	9.31741	9.09276	8.52356	9.87652	8.59246	8.2384	10.9901	8.57365	12.6959	10.137	5.16993	17.8916	11.4231	7.03342	9.62571	8.66178	9.96434	10.2796	7.94837	8.89178	9.99718	5.78136	10.1293	9.633	8.09276	7.59991	9.63118	9.67066	8.01123	10.3902	10.4788	6.39232
Drd5	12.0745	11.0471	11.8826	14.0589	12.3426	11.7686	12.5817	10.3454	11.8357	11.0841	4.16993	10.5565	3.90689	7.69349	3.16993	4.58496	6.06609	10.151	1	5.42626	3.45943	3.70044	5.42626	4.08746	7.3837	4.9542	4.80735	5.72792	3.32193	5.39232	9.82018	7.04439	4.64386	6.83289	8.79116	4.64386	7.17991	5.67243	8.36632	4.39232
Gpr68	14.8055	14.1411	12.928	15.224	14.1622	14.4832	14.4072	15.5843	14.7818	14.2285	13.9866	12.1189	11.7653	14.8127	10.6083	13.1647	10.5196	15.277	7.79442	11.9858	12.2351	12.0818	11.5821	12.5934	13.9567	13.1743	11.7727	12.2583	9.29692	12.9531	13.4073	13.0975	11.8494	10.2866	12.2252	13.9828	14.3135	10.7944	13.4211	8.47168
Htr1d	14.0243	13.8838	16.8374	10.8345	14.0551	14.0374	14.5476	12.2644	14.2691	14.5289	11.73	14.1128	8.91289	9.26679	7.19967	6.35755	7.57743	6.74147	4.85798	8.19967	10.0688	14.7077	10.0835	8.04439	10.115	11.2432	12.3815	10.9454	5.88264	9.85331	10.9031	14.3316	14.5444	9.70563	10.5285	7.93664	8.33539	7.33092	17.9784	7.85798
Hrh4	5.70044	4.24793	8.13443	6.62936	6.33985	6.47573	5.35755	4.9542	7.42626	7.41785	6.98868	7.90689	7.33985	9.98442	6.37504	9.15987	6.71425	10.0688	2.80735	6.83289	5.61471	6.79442	8.37069	5.12928	8.23362	7.06609	7.08746	6.37504	9.36194	7.37504	14.4692	11.2125	6.83289	8.26209	11.3875	7.21917	9.23601	7.18982	8.73471	5.83289
Galr1	11.5882	9.5411	11.2761	9.5157	12.041	13.2338	12.1475	11.9733	12.2243	12.327	7.40088	6.37504	5.93074	7.26679	4.70044	3.45943	6.20945	4.58496	7.72792	5.90689	10.0888	3.16993	9.59991	8.97154	9.60918	9.66534	9.66534	9.53138	6.67243	4	6.53916	6.6865	5.72792	6.30378	8.59246	7.05528	6.65821	11.7524	14.3491	10.8218
Oprl1	14.7243	13.8884	13.8927	14.1569	14.7365	15.4427	15.2928	13.4041	15.0415	14.77	7.85798	11.3197	5.85798	7.13955	3.80735	5.80735	4.45943	7.30378	2	4.24793	10.7228	6	7.2854	6.55459	7.01123	7.33092	7.19967	8.18488	3.70044	5.75489	13.8384	10.2408	6.39232	6.30378	8.25739	6.2854	6.93074	5.93074	13.9273	6.82018
Lhcgr	9.24317	8.53528	10.7665	8.13955	9.43463	9.54496	8.88264	8.55842	8.42626	9.12928	6.37504	7.11894	7.10852	6.9542	6.52356	7.63662	6	7.10852	4.39232	6.70044	8.24793	6.49185	7.8392	5.72792	7.76155	6.61471	7.16993	6.71425	5.67243	6.96578	14.5896	18.6772	5.72792	8.45943	10.1059	7.26679	7.89482	7.84549	13.1701	4.52356
P2ry12	16.3022	16.06	16.8889	16.345	15.909	16.2455	15.959	14.7803	15.4989	16.1084	12.668	12.3756	11.8937	14.391	13.1232	14.0967	12.3696	14.9829	7.77479	10.1176	13.0295	12.4003	11.2107	10.8138	11.3504	12.0984	11.5167	11.5536	10.2854	10.697	13.0011	12.9766	11.2046	9.72962	13.9375	13.0179	13.7813	12.3818	14.5659	9.66
Grm8	16.9125	14.5488	16.8168	13.6532	16.2542	15.5721	15.634	19.0868	17.1002	15.2992	7.93664	13.0833	9.66534	9.71596	7.91886	10.341	4.90689	6.30378	0	5.72792	7.70044	8.03342	8.45121	8.74147	9.5411	8.3837	7.71425	8.54689	5.35755	4.85798	10.0888	12.1319	8.30378	8.32643	8.41363	5.9542	6.56986	3.58496	14.6919	3.32193
C3ar1	11.7052	11.1046	11.9429	11.4263	11.2889	11.1085	11.4574	10.7202	11.2052	11.4502	11.7801	11.221	12.9866	12.7421	13.4737	12.7855	12.4694	10.2644	8.30834	11.9248	14.2317	13.3105	12.0276	12.5672	13.124	13.2114	12.683	12.2952	11.2929	11.7574	11.7768	14.7467	13.014	9.74819	11.0362	12.4681	14.3164	12.7162	12.1482	8.98014
Ptgdr	11.7541	10.8305	8.66178	10.4747	10.749	11.5925	11.7624	10.6147	10.8765	12.1963	8.94544	7.06609	9.04439	11.2276	4.52356	7.53916	7.24793	8.13955	2.58496	6.45943	7.11894	8.19476	10.1267	10.8376	12.6902	11.8206	7.16993	8.49185	5.20945	11.676	16.525	9.45943	9.75322	10.1749	11.3685	9.01402	8.82018	6.79442	16.9849	5.08746
Ptgir	8.05528	7.13955	7.64386	6.20945	7.58496	7.79442	8.04439	9.28309	8.44708	11.144	8.84235	10.5294	11.363	12.9387	12.556	12.5418	8.29921	13.0721	6.96578	11.432	11.87	11.8388	10.7406	10.0417	10.1072	10.5078	10.2935	10.5812	10.8541	10.1687	10.4676	12.0875	11.2842	8.84549	13.8043	12.4648	12.3671	11.6411	16.3486	9.07682
Fshr	6.84549	5.70044	5.32193	5.39232	6.65821	6.45943	5.32193	4.9542	7.62936	7.06609	5.80735	6.40939	5.12928	7.19967	5.85798	4.58496	4.90689	6.26679	0	5.35755	4.90689	4.9542	7.29462	4.24793	7.56986	5.83289	6.42626	5.42626	4.45943	4.9542	14.042	16.8581	5.35755	8.05528	10.3276	5.08746	6.37504	5.20945	8.93664	2.80735
Tacr2	6.82018	6.64386	3.58496	6.52356	3.16993	5.32193	5.04439	2.80735	4.39232	7.87036	0	3.32193	6.59991	6.85798	0	8.59246	0	2	0	2.80735	15.6618	12.5873	13.8229	12.6423	10.4252	10.8781	13.434	12.8396	0	6.89482	11.5275	10.2726	6.79442	4	1	9.19722	0	6.58496	7.40088	1
Chrm5	11.5367	9.13186	11.6524	12.2503	11.6693	13.409	12.6309	8.83605	10.4471	11.6064	6.74147	8.76155	8.21917	7.42626	3.45943	5.24793	4.80735	5.39232	1	5.72792	5.64386	7.98868	7.41785	4.75489	7.6865	5.78136	6.64386	5.67243	4.64386	8.57743	10.0444	7.57743	6.30378	8.85798	10.2021	4.32193	6.44294	5.08746	8.8009	4
Oprd1	13.5479	13.8709	14.7791	13.1339	12.1774	12.3802	12.7459	10.9929	13.148	13.0941	5	5.85798	6.53916	11.3168	9.17243	7.74147	5.55459	9.67243	3.45943	4.58496	9.93221	11.1306	9.8933	8.02791	7.94251	8.46761	8.72792	9.88417	4.16993	9.39017	10.9951	9.92333	6	7.03342	9.13186	10.0279	10.9858	7.91886	12.8997	4.16993
Chrm1	18.4664	19.0466	19.8558	19.979	17.0567	16.8765	16.3157	12.4171	2	12.1721	14.1293	14.8304	10.9513	9.17493	8.20457	12.445	9.11114	7.58496	10.1202	10.875	13.9306	10.9352	13.8893	15.0951	13.7322	14.4647	12.2213	16.623	8.02791	17.9963	11.6564	11.5255	9.58871	9.38154	2	9.98584	9.2854	9.87652	13.6769	13.6408
Fzd1	15.4602	13.7982	13.3875	13.9283	15.4435	15.1337	15.7382	16.7408	15.8653	15.9133	15.1153	14.9586	15.7913	12.8291	13.9503	16.4523	13.7798	15.5813	9.58496	16.9895	15.4029	17.7582	14.6177	13.7382	13.1537	14.6579	15.2227	15.4587	12.9149	16.0171	14.2093	17.1943	15.777	14.3901	10.3848	14.9604	15.6549	15.4328	15.334	9.56415
Fzd2	14.911	14.8134	16.2854	14.8051	15.0839	15.8583	15.8751	13.6806	14.4444	14.1071	14.8464	14.1635	14.747	13.1821	14.2125	16.58	9.81698	12.6108	8.65105	14.1257	15.0882	17.7101	14.4748	13.8918	12.9385	14.4466	14.2284	14.8261	12.8984	14.8806	13.4666	17.142	16.2591	14.0415	9.7879	14.3051	13.8171	13.2354	15.1824	14.9566
Fzd3	17.34	17.1981	17.4801	16.1204	16.6015	16.4369	16.4826	16.7609	16.5541	16.4534	16.6292	15.082	13.216	12.1475	12.1895	14.6707	8.93664	11.0077	13.171	13.7202	15.1462	14.6041	14.056	11.7936	10.9418	12.3015	11.6004	13.403	9.27845	14.5214	16.1263	17.004	14.3643	13.2368	12.5618	11.7427	11.6707	12.0399	16.3617	12.32
Fzd4	14.0827	13.5384	13.852	13.888	14.0309	13.4548	13.9135	14.1342	14.5649	14.3976	14.8446	15.2605	16.0555	12.4401	16.3505	17.308	15.3775	13.4986	12.4297	17.3256	15.8206	15.3794	16.6798	14.6508	14.774	13.3684	13.9162	13.5177	16.1574	14.2329	14.1721	16.6622	13.5935	14.9049	12.599	16.4137	17.498	18.1672	14.0218	11.8074
Fzd5	12.4949	11.6595	13.5428	11.227	13.3633	13.6448	11.9524	11.4671	12.4686	12.3518	16.2941	15.4138	13.1314	13.9999	13.4132	15.7417	13.6869	13.8153	11.9159	15.0576	15.834	14.1384	16.2483	16.8057	17.4323	17.8041	17.394	16.9059	11.6591	16.6327	13.6945	14.7642	14.2567	11.7903	13.0828	13.1768	13.4891	13.3563	12.3945	11.5231
Fzd6	13.5378	12.7762	13.2546	12.7711	13.7479	13.366	13.1325	13.423	13.5721	13.2953	14.9658	13.7623	15.419	13.584	14.2564	14.9069	12.5061	10.8416	10.8834	14.6525	14.6	14.9015	14.1569	12.2037	11.3625	12.2761	12.5454	12.8465	11.6965	16.1926	15.466	15.9536	15.6327	13.3929	10.8416	12.5948	12.3688	13.4293	12.5233	11.0505
Fzd7	13.8662	12.2565	12.4714	13.1991	12.9979	13.4043	13.5282	15.8254	14.5294	13.7596	14.5813	14.1452	15.2878	13.867	13.2802	15.7183	14.4788	12.5784	8.43045	14.413	14.5927	15.6548	13.2053	13.1796	14.0102	13.8586	13.4851	13.7647	15.7706	14.0172	13.035	15.3218	14.5476	13.1751	12.557	12.9944	13.7262	14.6783	13.8262	8.8857
Fzd8	12.9465	11.7846	11.994	12.5936	13.5173	13.3593	13.4257	12.2741	13.0208	13.1351	14.2189	13.0959	12.8918	12.4497	13.2738	14.5988	13.8991	12.7582	10.2621	14.3247	15.1005	13.025	12.8866	11.9207	12.2024	12.5404	13.6626	13.9246	12.0974	14.1145	12.6296	15.2531	13.3954	10.8834	9.81538	12.5157	12.8269	14.4559	13.0602	9.59246
Fzd9	13.5127	12.0238	12.7938	12.4302	13.3362	13.9816	13.7927	13.1773	14.2718	14.3624	12.1573	11.4078	12.6432	9.50581	11.3729	8.79116	7.96	9.89633	8.38802	9.41574	14.0723	8.17493	9.88417	10.7099	10.0553	12.8198	9.03892	11.5216	14.7987	8.44294	13.7145	11.9669	7.67243	10.2155	10.796	8.2854	9.21189	12.7389	9.55651	7.90087
Fzd10	13.0005	11.7665	11.6515	10.2204	14.7378	13.952	13.3012	12.0984	13.7066	14.0333	10.4502	14.2378	15.668	14.3703	7.6865	9.46761	6.47573	10.2384	1	8.64746	13.2527	13.2205	13.8727	10.5401	10.1911	10.3106	11.0947	10.9196	11.5348	13.0158	11.1874	12.5955	14.8074	14.2498	10.1059	11.0258	11.8265	10.6909	10.8948	5.04439
Vmn1r224	7.01123	4.58496	9.77643	8.08746	6.91886	8.17493	7.5157	6.02237	7.86419	8.37504	7.97154	8.08746	8.40514	8.49985	3.80735	6.52356	5.04439	8.11894	5.2854	6.02237	8.33092	8.24317	9.62753	8.08215	8.92778	8.77479	9.15482	8.76155	6.78136	6.97728	9.18488	10.137	7.45943	9.90989	11.9679	6.74147	8.01123	7.16993	9.08215	4.64386
Gpr119	8.35755	8.01681	8.96578	8.25739	7.49185	8.02237	8.14466	8.60363	8.57743	8.97728	8.46352	7.47573	6.45943	8.224	7.33092	7.01123	6.9542	6.87036	6.80735	6.50779	7.53916	5.24793	7.78136	8.06609	8.97728	10.9873	10.0238	10.8556	5.20945	5.78136	5.88264	8.32193	6.94251	7.21917	9.31515	6.12928	7.06609	5.90689	13.0227	11.7781
Lgr6	12.6466	11.6729	10.4263	11.163	12.592	12.8425	12.0577	12.6618	13.0488	13.0338	12.668	7.91886	13.2742	8.99152	15.5179	12.6595	7.78136	8.53916	2.32193	9.02791	9.81218	10.1997	10.5372	6.72792	8.69697	8.31288	6.24793	7.09803	8.09803	5.08746	14.8208	14.5429	12.9438	11.6636	9.47573	8.43045	7.14975	15.8635	10.1241	5.12928
Gpr82	12.8757	12.9578	13.3475	12.7962	2.58496	13.8483	2.58496	13.3295	13.6649	13.7766	14.0456	14.9496	2.58496	11.5878	14.3109	16.055	13.2527	13.5728	8.37938	15.0787	15.105	16.7762	13.1057	12.733	12.1529	13.2232	13.1228	13.7703	11.8811	13.9832	11.7674	15.7261	15.0775	10.7048	9.75656	14.0413	13.1352	2.58496	14.2517	12.7119
Log2 ratio converted from row values (copies / 25ng total RNA)
