# Supplementary material for: Anatomical Transcriptome of G Protein-Coupled Receptors Leads to the Identification of a Novel Therapeutic Candidate GPR52 for Psychiatric Disorders
Source: PLoS One. 2014 Feb 28;9(2):e90134. doi: 10.1371/journal.pone.0090134 (PMC3938596; doi:10.1371/journal.pone.0090134)
Supplement: Table S2 — TaqMan probe and primer sequences used for the comprehensive GPCR expression analysis. (XLSX) [file pone.0090134.s011.xlsx]

## Sheet: Table_S2
Table_S2. TaqMan probe and primer sequences used for the comprehensive GPCR expression analysis
Name		Mouse TaqMan Probe Sequence	Mouse Forward Primer Sequence	Mouse Reverse Primer Sequence
Adcyap1	Fam	TGGTCGGAGCCCTTCCCCCA	TCGTGGGCCGGAACTG	CAAACCCACAAGCATCGAAGTA
Adora1	Fam	TGAACCAGGCACTTCGCGATGC	GTACTGGTGATTTGGGCTGTGA	AGGGATACGATGAAGCAGAAGGT
Adora2a	Fam	CGTTGTCAACCCCTTCATCTACGCCTACA	ATCATCCTCTCCCACAGCAATT	GGAAGGTCTGGCGGAACTC
Adora2b	Fam	CTCCAGATATGTTCTCTGCCAGGCCG	TCCGCTACAGTTTCCACAAGATC	CCCACTCCCACCCTTGGT
Adora3	Fam	ATCCTGTTGTCCCACGCGAACTCC	TAAAGATACCAGATGTCGCAATGTG	GGCGTAGACAATAGGGTTCATCA
Adra1a	Fam	TCGTGATGCCCATTGGGTCCTTCTT	TGCTGGCTGCCGTTCTTC	TGTTTCCGGTGGCTTGAAAT
Adra1b	Fam	TTCACAGTCCTGCCCTTCTCCGCT	GCCATTGCTGACCTGCTGTT	CCAGTAGCCGAGCACTTCCA
Adrb1	Fam	TACGTGCCCCTGTGCATCATGGC	CCTCGTCCGTCGTCTCCTT	ACACCCGCAGGTACACGAA
Adra1d	Fam	CTTCTACCTCCCCATGGCAGTGATCG	GCGATCTTCTCTTCCGTATGCT	ACATACACGCGGCAGTACATG
Adra2a	Fam	ACGCCGCGTCGCATCAAGG	AGGCCATCGAGTACAACCTGAA	GACCCACACGGTGACAATGAT
Adra2b	Fam	ACCACCGCCAGCACAAAGGTGAA	GAAACCAACAGACCACAAAAACAC	CACAGCTGAGCCGAGAGAAGA
Adra2c	Fam	CTCCTTCTTCGCGCCCTGCCTC	TGGTACATCTTGTCCTCCTGCATA	GCATAGACCAGGCCCATGA
Adrb2	Fam	CGCCCTTCAAGTACCAGAGCCTGCT	GTGGATCGCTATGTTGCTATCACA	TGACCACTCGGGCCTTATTCT
Adrb3	Fam	CGCACGCCGAGACTACAGACCATAACC	GAGGCAACCTGCTGGTAATCA	CGAGGAGTCCCACTACCAAGTC
Agtr1	Fam	CCGATGAAGTCTCGCCTCCGCC	GATCGCTACCTGGCCATTGT	TGACTTTGGCCACCAGCAT
Agtr2	Fam	CGCAACTGGCACCAATGAGTCCG	GCAGCCGTCCTTTTGATAATCT	TCTGATGGTTTGTGTGAGCAATT
Amfr	Fam	CTTCTTCCACTTCGATGGGTCCCGG	CTCGCTTGAACCAGCACAATC	GAAAAACTTGGCAGCCAGCTT
Apnlr	Fam	CTTCTAGGCACCACAGGCAATGGCC	TCCTGCCATCTACATGTTGGTTT	CGCGGCTGGTTCGAAA
Avpr1a	Fam	CAGGTGTTTGCCATGTTCGCATCTTC	CCGGGTGGTGAAGCACTT	CGTCATCACCACCAGCATGTA
Avpr1b	Fam	CCTCCAGGGCCATAAGCGCTCC	GGCCACAGGAGGCAACCT	CCAAGTGCAGCACGAACAGA
Avpr2	Fam	TTGCGGCTTCCGTCTTCACCTTG	GGGCTGGTGCAAGGGATAT	GTAGACCACACAGCGGAATCTG
Bai1	Fam	ATTCCTCTGCACCCCTCGCCTTTCTA	TGTGGAGAGCTTTGACGAAGTTC	CTGTTGGCGTTGCATCTGTAGA
Bai2	Fam	AGCCTATCTCCGCCGTGTCCAGTG	GACAATCTGGTGATCAGCATTCA	GCCCCGCATGGGAAAC
Bai3	Fam	TCAGTATGGAGGAAGGCCCTGTGAGG	GAACCAGGTCATGCACACCTC	CAAGGCTTGTGATGAGTTTCAGG
Bdkrb1	Fam	CTCCTCCCATTGGCTGCCATCCTCT	TGGAGTTGAACGTTTTGGGTTT	GAGGCCAGGATGTGAAAGTTG
Bdkrb2	Fam	TCTGGGCCATCACCATCGCCA	TGGCCTGCGGGTTACCT	TCTCCAAACACCCAGTCAAAGTT
Brs3	Fam	ACCGACTGAGGAACAAAGCCATGCC	ACTCTTTACAAAAGCACCCTGAACA	CCGGGATTCAATCTGCTTTC
C3ar1	Fam	TCTGGTTCCTCCATCTCACCCTGGC	TAAAGATGAAGACGACCGTGAACA	GGAGAGGCAGCAGAGGAAATC
C5ar1	Fam	CCCTCGCTCATCCTGCTCAACATGTAC	TTGATGCCACCGCCTGTA	TGGTAGCCAGCAGCAGGATACT
Calcr	Fam	TTCTTTCTTCTCAACATTGTCCGCGTGC	TGGTGGCTCTGGTGGTCAA	CTCGTGGGTTTGCCTCATCT
Calcrl	Fam	TGCTCTCCGCAGTGCATCCTACACA	GGAAATGGCTTTTCCCACTCT	CCTTGCATGTCACTGATTGTTGA
Casr	Fam	CCAGCGGCCCAGACCTAGAACCTC	GCCAAGGTCATTGTCGTTTTC	GATGTTACGGCGCACAATCTC
Ackr2	Fam	CTTCTGCAGTCACCGCTTCCGCC	GCTTCACCCCGGTCCTCTAC	CATCACAGACAGAAATGCCTTCA
Cckar	Fam	TGCCGCTTCCTGTTGCCAAGTG	CAATAACCAGACGGCGAACA	GCCAGGACTGCTGCATAGC
Cckbr	Fam	TCCTGGGACTGAGCCGACGCC	GCGGAAACGTGCTCATCAT	GGCGTTGGTGACCGTTCTT
Ccr1	Fam	CACCGTACCTGTAGCCCTCATTTCCCC	AAGGCCCAGTGGGAGTTCAC	TCTTCCACTGCTTCAGGCTCTT
Ccr10	Fam	TCCGTTGCAGCCTCAATCCGG	GTCACCGGCGGCTTGA	GAAACGCAGGCCCAAAAA
Ccr2	Fam	CCTGCTCACATTACCATTCTGGGCTCAC	GCTCAACTTGGCCATCTCTGA	AAGACCCACTCATTTGCAGCAT
Ccr3	Fam	TCATCATCGGCCTCCTGGGCA	GGCTCCTGCCTCCACTGTACT	TGAGGATCAACACAACCATCATG
Ccr4	Fam	TTCGCCGTGGTGGTCCTCTTCC	AACAGAGCAGTGCGCATGAT	CGTTGTACGGCGTCCAGAA
Ccr5	Fam	CAGCAAGACAATCCTGATCGTGCAAGCT	TTTGCAAACGGTGTTCAATTTT	TCTCCTGTGGATCGGGTATAGAC
Ccr6	Fam	CCGGTACATTGCCATCGTCCAGG	TGCTGCTCCTGGCCTGTATC	CGTACCCGGAAAGATTTGGTT
Ccr7	Fam	TGCTCAACCTGGCCGTGGCAG	GGCTCAAGACCATGACGGATA	GGGAAGAATCAGGAGGAAAAGG
Ccr8	Fam	ACTGCTGCGTGAACCCCGTCATC	CTCTGGCCATCCATGTCACA	GAGGTGTTTCTTAAACTTCTCTCCTATGAA
Ccr9	Fam	CAGCTGTGCTCTGCACCCCAGAAA	GTCTGCATTACCATCTGGGTGAT	AGATTCCCCACTGACTTGACTGTAC
Ccrl1	Fam	CAGCTGCGATATGAGCAAACGCAT	CATAGATGCCATCTACCTGCTGAT	TGTGACTTGGATGGCGACAT
Ccrl2	Fam	CGTGCATCCTGGCATGGGCC	CACGACAGTGTCTTGTGGTATTGTT	GGGCAAAGAGAGCGCAGTAG
Cd97	Fam	ACCATGTGCAGGACCCAAGGCTG	GACCAGCTTTGCCATCCTAATG	GACAACAACAGCCCCACCTT
Celsr1	Fam	CCTTCCAAATCCACAACAGCTCCGG	CTGCCTCTGCCCCAGACTT	TCCGCGCACACAGTAATCC
Celsr2	Fam	CAGATCTCAGCCACGGATCGAGACTCC	CCAGGGCAGCGTCTACGA	GGTGTAGAAAACCCTGCCATTC
Celsr3	Fam	CCTCCCGGGTTTCCGACTGGTC	TTCCGCCGCCGTTTC	AGTTGAGAGTATTTGCTTGGCTTCA
Chrm1	Fam	TACCACATACCTGCTCATGGGCCACTG	TGGCACTTTCTCCATGAACCT	TTCATGACAGAGGCGTTGCT
Chrm2	Fam	TGTGCACCCTGCATCCCCAATACAG	TGTCATGGTGCTCATCAATACCT	AACAGAGCCAGTAGCCAATTGTC
Chrm3	Fam	TGTGCCCCCCGGAGAATGTTTCAT	TGGCAATACTTTGTAGGGAAGAGAA	ATGGTGGGCTCACTTAGAAACTG
Chrm4	Fam	CCTCACCTATCCAGCCCGCCG	CGCTATTTCTGCGTCACCAA	AATCATGAGGCCTGCCATCT
Chrm5	Fam	CGGCACCCCAGTAAATCACCAGGC	AGTCTTATCACAATGAAACCACTGTCA	ACAGTCCATGGCGTTCCAA
Cmklr1	Fam	TGCACATCACCTACGCGGCCA	CCGACTTCCTGTTCAACATCTTT	TTCCCGAACACCCAGTGGTA
Cnr1	Fam	TCGTCACCAGGCCCAAGGCC	CACAGGCCTCTGGCCTATAAGA	CACATCAAGCAAAAGGCCACTA
Cnr2	Fam	ATCCTGTCCTCCCGGCGGCT	GAGAACATGGCCGTGCTCTATAT	AGCTGCTGATGAACAGGTACGA
Crhr1	Fam	ATCCTGCGCAACGCCACGTG	TGGAACCTCATCTCGGCTTT	CGGTGAGCTGGACCACAAA
Crhr2	Fam	CCTCTTCATTGGATGGTGCATTCCCTG	ACCTGCGCAAGTGGCTTT	TGCCCAGGCGATGATGA
Cx3cr1	Fam	CCATCGTCCTGGCCGCCAA	TCAGCATCGACCGGTACCTT	CTGCACTGTCCGGTTGTTCA
Cxcr2	Fam	CTACGGGTTCACACTGCGCACCCT	GCCGCTGCTCATCATGCT	GGTGCTTCTGCCCCATGT
Cxcr3	Fam	CTTCCTGCCAGCCCTCTACAGCCTC	CAGGATTTCAGCCTGAACTTTGA	GCAGCCCCAGCAAGAAGA
Cxcr4	Fam	CGCAAGGCCCTCAAGACGACAGTC	CTCCAAGGGCCACCAGAA	GCAGCCAGCAGGCAAAGA
Cxcr5	Fam	CCGGTACCTAGCCATCGTCCATGC	GCTGCTGGCCTGTATAGCTGTA	CGGCGGTAGGCGTGAA
Cxcr6	Fam	TCTGCTGAACTTGCCCCTGGCTGA	AAGCTGAGGACTCTGACAGATGTGT	CCAAAAGGGCAGAGTACAGACAA
Cxcr7	Fam	CTTGGGCTTTGCTGTCCCCTTCACT	GCATGGAGCTGGTCTCTGTCA	GAGCAGGAAGTAGAAGATCGCAAT
Cysltr1	Fam	TTTGTGCCGCCTCACCACCTATGC	GCAAGTGGCTCTTTGGTGACT	ATAAAGAAGATGCTACAATAGAGGTTAACGTA
Cysltr2	Fam	CATCATGGCTTCCTCAGCCCTGCT	CCTCTGTGGGATCATATGGGTTT	TTCTCCTCTTGGCCGTTCAC
Darc	Fam	CCAGACTGAATATTGGTCAACTCCGTGGC	AGGATGCTATGCTTGCCTGAA	CCCACACTGAGTCCCAAGGT
Drd1	Fam	TGTGCTCCACGGCATCCATCCTTAA	ACATTTGGGTAGCCTTTGACATC	TACCTGTCCACGCTGATCACA
Drd2	Fam	CCGGACCTCCCTTAAGACGATGAGCC	CCAGACCATGCCCAATGG	CTTCTGCTGGGAGAGCTTCCT
Drd3	Fam	CAGCCAGCATCCTGAACCTCTGTGC	TTGTCACCCTGGATGTCATGA	CTGCTGTGTACCTGTCTATGCTGAT
Drd4	Fam	TGCACCGCCTCCATCTTCAACCTG	GGCCATGGACGTCATGCT	CGAACCTGTCCACGCTGAT
Drd5	Fam	AGACCCTTCCGCTACGAGCGCAA	GGACCGGTACTGGGCTATTTC	GGGCTACACGCTGGGTCAT
Ednra	Fam	TCATCTTCGCCCTGTGCTGGTTCC	GCAAAGACTGTCTTCTGCTTGGTT	CTTCAAAATGCGGCTTAAGTGA
Ednrb	Fam	CGGGAACTCCACGCTGCTAAGAATCA	CGTGTTCGTGCTAGGCATCA	ATTGCGCATGCACTTGTTCTT
Eltd1	Fam	TATCCCCAAGGAGAAAGGCTGCACATG	TGTGGATGGAGGCTATGTGAAA	AGCAGAGGAATGCAACTACTACATTG
Emr1	Fam	CTGTGGCTGCCTCCCTGACTTTCAA	CACCAATGTACCAGGCTCCTACA	CCATATCCTTGGGAGCCTTCT
F2r	Fam	CCGTTGATCGTTTCCACGGTCTGC	CCTTCTCCGCCATCTTCTTTC	CAGGCACCGGATGATGGA
F2rl1	Fam	CTCCTCTGCCGAAGTGTCCGCAC	TCAGGGATCACGCCAGAAA	GTTGGAGCTGAGCGAGATTTG
F2rl2	Fam	ATCCTCACCTGCATGGGCATCAACC	TTGTTTTCTACGGCAACATGTACTG	GTGAGCCGTGGCCAGGTA
F2rl3	Fam	TGGTGGCCTGGCTCTCTGCAGC	TCAACGCCTCACTACTGGACTCT	GGAAGGTCTGCCGATGCA
Ffar1	Fam	CCATCCGAGGCGCAGTGTCCC	TTTGCGCTGGGCTTTCC	GCTGGGAGTGAGTCGCAGTT
Ffar2	Fam	TTTGCTACTGATCCGCAATCCTGCCTC	GTGGTGCGCAGAGCTTTTG	TCCCCTGCCCAGCATAGA
Ffar3	Fam	CGCCGACGCCCAGTGGCT	TGATGGCCCTGGTGGTCTT	CCGAAATGGTCAGGTTTAGCAA
Fpr1	Fam	AGCCGTCCTTTGCGGGTTCTCTCC	AGGCAGGGCCTGATCAAATC	GAGGAAAAAGGCAGCCACAAC
Fpr3	Fam	CCGGATGCCACACACTGTCACCACTAT	GGACTAGTGATTTGGGTAGCTGGAT	AGTCAGCCAATGCTAGATTCAGATAC
Fshr	Fam	CTTTGCCATTTCCGCCTCCCTCAAG	CTGCATGGCCCCAATTTTAT	TGGCCTTGGACACAGTGATG
Fzd1	Fam	CCACGAAGCCATCGAGGCCAA	TGGCAGCCGGCATGA	GCGGCTAAATGGAAATACTGTGA
Fzd10	Fam	TCGGCACTTCCTTCATCCTGTCCG	CCGCTGGCTTGCTACCTAGT	GGATGTGGAATAAAGCCACAAAG
Fzd2	Fam	TTCTTAGTGCCCTGCACCACCGTG	CGCTTCTCAGAGGACGGTTATC	CAGAATCACCCACCAGATGGA
Fzd3	Fam	CCATTTCTTTGTGCACTCTATGCCCCTATTTG	GGATTGTTCTCGGGATTTTCG	AAGTGTGACACGTCCATATTCCAT
Fzd4	Fam	CGTGCTGACCTTCCTGATTGATTCATCC	GCTTCATCTCCACCACCTTCA	GGGCGCTCAGGGTAAGAAA
Fzd5	Fam	CACGCTCTTCCTTCTGGCAGGCTTC	CACTGGTGCTGTACCTGTTGGT	CGGATGCGGAAGAGTGACA
Fzd6	Fam	CCTGTATGACCTGGACGCCTCTCGC	TAGCGGCGTTTGCTTCGT	GAGGCACAGAGGCAGAAGGA
Fzd7	Fam	ACGTCCTTCCTGTTGGCCGGC	GGCGCCCTTGTTCGTCTAC	TGCGGATGCGAAAGAGAGA
Fzd8	Fam	ATCCGCTTGGGCCTCTTCACCG	CAACTAAGACACACAAGCTAGAAAAACTC	AGCGGGCACCGTGTAGAG
Fzd9	Fam	CTGCACCCTGGTCTTCCTGTTGCTCT	CAGGAGGGTCTGGAAAACACA	AGCTGGCCATCCCGAAA
Gabbr1	Fam	CATTTGTCTGCCAGGCCCGCC	ACCACATAGGGAGAAGCCAGTTC	CATAGCCCAGACTAAAGCCTAAGC
Gabbr2	Fam	CCATATTTCTTCCGGACGGTGCCCT	CGCCTGTTCTTGCGGATAAG	CAGGATTGCCGGGTTCAC
Galr1	Fam	TCAATCTGAGCATCGCAGACCTGGC	GCAGCACCACCAACCTGTTTAT	AAGGGATGCAGAAGAGCAGGTA
Galr2	Fam	TTCTGCCTCTGTTGGATGCCCCA	ATCGTCATCGTGGCGGTACT	AAACCACACGCAGAGGATAAGC
Galr3	Fam	CTTTCGTGTGCAAGACGGTACATCTGCTC	CTTCCAGGCGGCCATCTA	GAAGCTGCTGGCATACATGGT
Gcgr	Fam	TGCTGCCCCCACCTACTGAGCTG	ACCAATGCCACCACAACCTAA	GGAGTACTTGTCGAAGGTTCTGTTACA
Ghrhr	Fam	TACACCACGGGCCACAGCATCTCC	AAATCGTACTTCTCCACGGTGAA	GCCACGCAGAGGGCTACA
Ghsr	Fam	CCCTGGAACTTCGGCGACCTGC	CCGCCTCTGGCAGTATCG	GCTCTCGCTGACAAACTGGAA
Gipr	Fam	CCCTGACGACTCTGCTGCTAGCCC	TGGAGCGCCTGCAGATC	CCGCCTGAACAAACTTAAGATGA
Glp1r	Fam	ATCGCTTCAGCCATCCTTGTTGGC	ACTTTCTTTCTCCGCCTTGGT	TCCTGGTGCAGTGCAAGTGT
Glp2r	Fam	TGGGCTACTCCCTGTCTCTCATCTCCC	GTTGTCCACCTTGCAGCTGAT	GCAGTTTTCGAAGGAACAAGAAG
Gnrhr	Fam	AGGGCAAGCTCCCGACTCTAACCG	CAACAACAGCATCCCCTTGATA	CGGTCACTCGGATCTTTCCA
Gpbar1	Fam	CCTGCCTGCTCTGGGCTGGAAC	CTGGGTCAGCTCCCTGTTCTT	TGGCATCAGGGCTCCAAT
Gper	Fam	CCTCTGCTACTCCCTCATCGTGCGAG	GGAGGTCACACTGGGCTTCA	CTGTGGGCCCGGATGAG
Gpr1	Fam	TCTTCCTGCCCCTGTACATTTCCTACGTG	GCCATCGCAGACTTCATCTTT	AAGGGCCAGTGGAAACTCAA
Gpr101	Fam	AAAGG CAGACACCGGCCGCATA	CATCACTGAATTTCAGGCTAGCA	CGTCAATGTTGCACTGATTGG
Gpr105	Fam	CAGCCCTGCTCCTGGAACACCCT	ACCACCACAGACCCTCCAAA	CAACACGGGAATGATCTGCTTT
Gpr110	Fam	ACAAGGCCACTGCCA TCCGCAT	CAGTTGGAGAAAGACTGAATCAGGAT	GCACGAGGAGGCTCTTTCC
Gpr111	Fam	TCCGCCATACCACCCTGTTTAACATGG	TCCGGAACAAAGTCGCCTT	AAGAAGCATGTGTCTGCGACC
Gpr113	Fam	TGCTTAAAGCCCTGCTTATTCTCACACCC	AGTGGAGAAGCGCCAAGCT	TCCCCAAGTGAGGCCAAA
Gpr115	Fam	CCATCGTCTGGTCCCGGGTCG	GTGCTCTGCCTGGTCATTGAG	TGGCGCATGTAGGATATCTCTGT
Gpr116	Fam	TAGCTGTGACCTTCACCTCTGTAGCCAACC	CTATGGAGCCAGAGGCAGTAAGA	TTGGGTCCCGGGTTATTGT
Gpr119	Fam	CTTGCCATTAAGCAGCCCCTCCGTTA	CATGCTGATTGCCTTTGACAGA	CCACAAGCCCATTCATGATCT
Gpr12	Fam	CCCTGCAGCACCACTTCCTGGC	GAGGCACGCCCATCAGAT	CCCTTTCCGGGTAGTCACATAG
Gpr123	Fam	TGGCATCAATCGCACCCAACACC	CTGACCTTCACCGTGTTTGCT	CCACTGCTTGGCACAGGAT
Gpr126	Fam	CTGCGCAGGGATTATCCCTCCAAAAT	CTCAGCTGCAACTCTCCTGACATA	GGCCGAGCTCAGATTCATCA
Gpr128	Fam	TGAAACCCCGAATCCCTCATGCAC	CCTGAAAATAACAAAATACCAGAAAGTG	GGAGCAAGGCAGCAATGG
Gpr132	Fam	TCTCGGCATCCTGGCGTTCACC	GCGTTTCACCTTTGGCTTTG	GAGTTTGATGCTCCGGAAGATC
Gpr133	Fam	CAACCGTCTCTTCCTGTATTGCGCCTT	GTACAGCGATGCCACCAATG	TTCCCCGGAGCTGAAGTTAAG
Gpr135	Fam	TTCCGAGAGGGTCCACCGGACTC	TGGGCTCGAAAAAATCCAGTT	TGCAGTTTGCCGACTTCCA
Gpr137b	Fam	CCCAGATCTTACTTCTTTGACAACCCCCG	TCCCCAGCCATGGATTCA	GCAAGGTCATCATCACTGTCATATC
Gpr139	Fam	CATGATTCTCTACCACCTCTACGGAGCACC	GGCCCCCCGCATCA	CCAGCCAAGGGTTCTGGAT
Gpr141	Fam	CTTCCTACTGACGGTGCCTTTCCGC	CAACCTCGTGGTGGTTCATG	AAACGTCCAAGTCCCTTTGATG
Gpr142	Fam	TCGCTACAATGCCCTGTGCCGC	TCAGTCTGGATTGCAGTCTTGTTC	GGCCCGATGGCGTAGAG
Gpr15	Fam	CGACATCTTTATCATCAACCTGGCTGCC	GCGGCAACCGAAGATTGA	GGCACTGTGACAAGGAAAATGA
Gpr150	Fam	CCCAGCGCGTTGCCCCAA	CAGTATGGCCAGAGCCTCCTT	CTCATTTTCAAGCTTTGCACCTT
Gpr151	Fam	CCAGCCTGCTTCCCCTGCCA	AGTGCTGGCGGGCATCT	TGGTGGTGCTAAAGAGCCATT
Gpr152	Fam	CCTGGCAGCAGCAACTTTCCAAATCC	AGCTTGGCCCTCTCTGACTTC	CCCTCCATGCTGGATTTCC
Gpr157	Fam	ACGGTGGCCATCGCCCTCTACC	CGCCAACACCAGCTCCTT	AGTTCGGACGATGCTGAGGTA
Gpr161	Fam	TGCAACTTCTCTGCCCTCCTCTACCTGC	TGGATTTTCGGCGTGGTTT	GCATGCTGGCTGAGCTGAT
Gpr162	Fam	AGACATCCTTGCAGGTCACCAACTTGGTC	TGGATGGCTCTGAATCTGCC	CATAGAGAAAGACGATGGCGC
Gpr17	Fam	CTATGGCCCCACTGCTAGTCAGCCC	CGCCTTCCTGTGGATCGT	TGTGTGGTTGGTCTGCACTGT
Gpr171	Fam	TCCCATACACCCTCAGCCAGACAGAGG	TGTTCCCTACCACGCTGTCA	TGCGATCCTAGTTGAGCAATCA
Gpr173	Fam	TAGCCATCGCCCATCACCGCTTCTAT	TGCATCAGCGTCACCAGATAC	GCCAAACACGTCCAAAAGGT
Gpr174	Fam	TGCCTTGCCTGCCTGCTCTTTCC	GCATTATTGGCTGGCTGATCA	TGTTACCTGGAGTATCATCATTGGTT
Gpr176	Fam	CCTGGCCTGCTCCGGGATTTG	CAAATCTGTCACCAACAGGTTCA	GAAGGGCACACAGACCACACT
Gpr18	Fam	TGACCCTCCTGCTGCAGGTGCTC	CAAGGAGAAGTCCATACGGATCAT	GTGGAAGGGCACGAAGCA
Gpr182	Fam	CTGTTGGATGGCTCCGAGCCCA	CCGGAGGTGGTGCACATC	TGTACGTTTCAAAAGGTGCTAGGA
Gpr183	Fam	CCCCTGAAGAGAATTCGCGGGAAA	ATCTCCAGCGCAGTGAGGTC	AGTGGATCATCATCTGAGACTCTGTC
Gpr19	Fam	ATCACGACCAGCTCACGGATGGC	CTACCGCAGCAATGCCTACAC	CGAAATGCCCACATAGTTTCTTTT
Gpr20	Fam	TCTTCTACGGTGCCCGAGGCTGTC	CCTGCCCACACGCTTTG	GTTGAGGAAGTAGCCCAGGACAT
Gpr21	Fam	CGAAAGGCAAGCCCGATTCAGCA	CCAGCAGCACACAAAAGAAATC	TTCCCCAGTCTCCCCATTC
Gpr22	Fam	TGTTTCCTTTGCAAGTGTTTCGACAGCA	TCTGCTGTTTCCACGAAGCTT	GTCCAGAGTAATAGCAAAAACGTTGA
Gpr25	Fam	ACTGCAGCCGAGCCTGGACGG	GTTCCTGGCGGGTTTGC	CGCTTCCCAGGGCTCTTC
Gpr26	Fam	CCAGGCTGGTGGAACTCTTCTCCACAG	TGTGCTTTGCACCCTATGTGAT	TCCCCAGTGAGAGCCAATG
Gpr27	Fam	CAACCCCGTGGTGTGTTTCCTCTTCA	CCTCGGTGTGGCTGACATT	GAAACTGGGCTCGGAAACAG
Gpr3	Fam	CTGCTCCCAGCCACCTACAACTCCA	TCTCCCCGTCTCTACACCTATCTTAC	AGGCGTAGATGACAGGGTTGA
Gpr31	Fam	TCTCCAATCCAGCCTTCACCCACTCA	ACCTGCCTGCACAGTACATTGA	TGAGGTTGTCGCTAGGTGACTCT
Gpr34	Fam	TACTCATCTTCTGCCTCCCTTTCCGCA	TAATGTGGCTGTTGCAGACCTT	TCCACTTGTTTTGGTTGATGTGAT
Gpr35	Fam	CTGCCCGAGACACCTTCAGCCGT	GGTCTCCCTGAACCTCAATACCT	TGTCTGAGAGTTTACCTGTGATGGA
Gpr37	Fam	CGGAGCCTATGCGGTCATGTGCTT	TACCCATTGACCCAAGAATCCT	TGCCGGTCCCAAAGATCA
Gpr37l1	Fam	TCCCCTGTATCCGGTGACCGAGAG	CCAAGTCAGAGGCTGCAGATT	GGCGTAGGCGCTGTAGGA
Gpr39	Fam	CAACCTCTCTCGCACCCGCCA	GTACCCACTCACAAGGGACTCAAC	TATTGGAGTTTCCAGGTTCATCGT
Gpr4	Fam	CTTCCTCTTCCCCTGGGCACTCATGT	ATGAATCTGTACCGCGTCTTTGT	TCAGGATGCCACGGTAGCA
Gpr44	Fam	ATCCCGCGGCTTGATGGCC	CACAATACCATATTTCGTGTTCAGAGA	AGCAGCAAGTTGTAGTAGCACATGAT
Gpr45	Fam	AGTTGCTTCCCCACACTTTCCAAATCCT	CCGCGAGGCCTGCATA	ATCCGCTCAGGCACTTTAGG
Gpr50	Fam	CTGGCAGCCCGTGACCCAGCT	TTGCTACACGAAAATCTGGATCAA	CAGCAAACTGGTTGTCAGGATTC
Gpr52	Fam	TACAGACCATGGCATACGCTGACCTCCT	TGCTCCGCTGTTACACCATTAT	CAGAGTAGGAACCAAGCAGGTAACT
Gpr55	Fam	CCATCTCCGGTCGCCCAGGAA	GCCATCCAGTACCCGATCCT	GATGCAGCAGATCCCAAAGG
Gpr56	Fam	TGCCCCACACAAGGTCTCCCACA	GGCTCCGAGCTTCATCTTCTC	ATCACACATGTCCACAGATGCA
Gpr6	Fam	TATGCCTTCCGCAACCAGGAGATCC	TAACTCCATGATCAATCCCATCAT	CCACAGAACAGGAGCCACAA
Gpr61	Fam	AAGACACCCGCCCTCCGAAAATTTG	TGCTGTGATGGCTGTTATTGC	AGGTCCACCAGACAAAGATGGA
Gpr62	Fam	CTGCGCACGCCGGACCTTC	GGTTTATCCTGGCGGTTCTAGTAGA	AAGTGCGCTAAGTAGAAGGCATCT
Gpr63	Fam	CACGTGAATATTACGGCTCCGCTACCATT	ACGACGTTTGTAGTCTTTGAAAACTC	GCGGACCAGCGCTAGGAT
Gpr64	Fam	TGCTGCCCTGCTTCTGCTCAACCT	CCCTCCAAAATCCTCATCCA	ACAGCGCAATCCAGGAGTCT
Gpr65	Fam	AGCGTCCCAGCCAACATCGGATC	CCGGTGGTCTACATAATTGTGTTTA	GCTTGCAGAAAGGATACGCATA
Gpr68	Fam	AGCCGCAAGGACCAGATTCAGCG	GCAGCCACGGCACACA	GAAAGCAAGCCAGGAAGATGA
Gpr77	Fam	TCCTGGCTGTGCCCATCGCC	CCATGGCGGACTTGCTTT	TGGCCAGTGGCCCTTTT
Gpr81	Fam	AAACGCCCAGGACGCACGAAGA	ACAATCTGCAGCCTGAAGCC	GGCATCTCTTCTGACCTCCG
Gpr83	Fam	AACACCATTGGCGACGTGACCACA	TGCTCGTGTGGCCAAGAA	TCGCAGGGCGAGGTACTG
Gpr82	Fam	CAGATGGAACTGGGAGCCAGACCTTCTC	GACAGAGCCAGTGCTACAATCG	TCCAATGAGACCCGCAATC
Gpr84	Fam	CTTCGCCCTCAGCTACATCCCCTTCC	CCGTATGTGCTTCGCAGTGTT	GCGTCCAGAATGTTGAGCAA
Gpr85	Fam	TAGCCATCGCCCATCACCGCTTCTAT	TGCATCAGCGTCACCAGATAC	GCCAAACACGTCCAAAAGGT
Gpr87	Fam	CATAAGCCAATCGAGCCGGAAGCG	CCACAAATCCAGCAGGCAAT	CACGCGGATGCTCTGGTT
Gpr88	Fam	ACGCTGGCCAACGGTATGGTCATCTATC	GATCCCGGTGTCTCTCCTGTACT	TGGTGGTCTGCAGCTTTCG
Gpr97	Fam	TCCCATGAGCGTCAACCACCTAACGT	GCTGTCGGAACCTGTAGAGATCA	TCCCAGAATACACAGGTGAGGAT
Gpr98	Fam	ACACATGTTCTGTGCCCGACACTCCA	CTCAGGTCTTTGCTTGGCTGTT	TGAGTCAGAAGCTTAGCTGCAAAC
Gprc5a	Fam	CCAAGGCAACGGAGCCCCACT	TTTTATATCTTGCCCGAGTTTCGA	CAAAAAGCATCTTCAACTGGGTAA
Gprc5b	Fam	CCAGCCTGCGCCTACGAGCC	CTGTGCTGCGTGACACGAA	AGCGCCATCACAAAATCCAT
Gprc5c	Fam	ACCCGGAAGAACCATGGGCCC	CGTCCTTTCCCTCAACTTCCT	CAGCGCCACGGTGAAGAT
Gprc5d	Fam	CTCCAAGGCCACCTTCTGTGGCC	TTCCTGATGGCCCTCACTTT	TCCGTGCTGTTTCCAGTTCTC
Grm1	Fam	CCTCCAGCGCCTCCTAGTTGGCC	ATCGCCAAACCTACTACCACATC	GCAGAGTAGCACATGGCAGAAG
Grm2	Fam	TGGCCTACAACGTGCTCCTCATCG	CCACCGTGACGCAAGCA	AAGGCATAGAGCGTGCAGAGA
Grm3	Fam	TTCATTGCTAAGCCATCGCCTGTCATC	CCTGTCCTATTGCATGACATTCTT	GAGGTCCCAAGCCCAAGTC
Grm4	Fam	TGGTGGACCCCTCCCACTCGGT	TTGGCATCTGCGTGTGGTT	TCCGCTGGTCCTGGAAGTC
Grm5	Fam	TGCCTCGGTCTGCTAGCCACCC	ATTGCAGCTGTGGTGTTTGC	CCCGATAAATGATGAAGATTACAGTAAC
Grm8	Fam	CGGACCTGTCGCTCATCTGCCTC	GGGTGTGCTCAAGTGTGACATC	GTGACCATCAGCAGCATGCT
Grpr	Fam	TCCCGGAAGCGGCTTGCCA	GGCAATATACATGTCAAGAAGCAGAT	GGCCCACAAACACCAGTACTG
Niacr1	Fam	ATCTGCCTGCCGTTCCTGACGG	CGTGGCTGACTTTCTCCTGAT	CCGAACCTCCAGTCCCAGTTA
Hcrtr1	Fam	TGAGCACTGGGCAGATGAACTCTACCC	TGCCTGAGCTAGCCAATCG	GGGCCAGGTAGGTGACAATG
Hcrtr2	Fam	AGCATCGTTGTCATCTGGATCGTCTCCT	GCCAAACGGGCTCGAAA	TGACAATGGCTTGAGGAATCATT
Hrh1	Fam	CCGTGCTTCAGCTACCATCCTGGG	GGTACCTGAGGTATCGAACCAAGA	ACCCACAGGAAGGAGAGAAACC
Hrh2	Fam	AGCCACCGTGACCCTGGCTGC	GCAGCCACCATCAGAGAACAC	AGACGATGAATGCTCCCATGA
Hrh3	Fam	CCAAGCCATCAGCGTCTTCAGCG	GAGGCCACGCTCACTCAAA	CATCTTCATGCGCTTCTCCAA
Hrh4	Fam	CTGCATCTCGTCACTCAGAAAGTCCTCGA	ACAAGTAATCCTGGATTGAAGGAATC	GACACCAGGATGCTGCTCTTT
Htr1a	Fam	CGCGCGCTTCCGAATCCG	TCCTCTATGGGCGCATCTTC	TTTCCACCTTCTTGACCGTCTT
Htr1b	Fam	CCCGCTCTCGGATTTTGAAACAGACAC	TATGGCCGCATCTATGTGGAA	GCGCTTGCCGGTCTTG
Htr1d	Fam	CACCACCACCCGCACCTGGA	TCTATCTTGGTCATGCCCATCAG	TCACACAGGATCTGGCCAAAG
Htr1f	Fam	AACTCCCTCGTGATCGCTGCGATC	GCTGGCATTGATGACAACCA	GTGCAGCTTCCGAGTCACAA
Htr2a	Fam	TGTCATCAGAAAAGCTCTTCCAGCGGTC	TCAGCTTCCTCCCTCAGAGTTCT	GAGCCTGGCTCTCTGTGGAT
Htr2b	Fam	ATCAACCCTGCCATGTACCAGAGCCC	CACAAAACATGGAATTCGAAATG	GGTTGAACTTCGGAGCCTCAT
Htr2c	Fam	ACTGCGTCCATCATGCACCTCTGC	GTCTGGATTTCACTAGATGTGCTATTTTC	ATACCGGTCCAGCGATATGG
Htr4	Fam	CTGGGCCCCCTTCTTTGTCACCA	TCATCATGGGCTGCTTCTGTT	AGTGTAGTCTATGAAAGGGTCCACAAT
Htr5a	Fam	ACGGAAGTCCTGCGCCCTAGTCG	GAACCTAACCGCAGCTTGGA	GCACTCGGAAAGCTGAGAGAA
Htr6	Fam	CGCGCTGCGCAACACGTCTAAC	ACGGCAGCCGCCAAT	TGAAGAGCGACACCAGGAAGA
Htr7	Fam	TGTGATCGGCTCCATCCTGACGCT	TCAACTATGGCAGAGTCGAGAAAG	CGATCGTCAGCAGCGTGAT
Kiss1r	Fam	TGGGCTCACTGCATGTCCTACAGCAA	CGCCTACGCGGTCAAGAT	TGTGAACCCAGGAAGGCATAG
Lgr4	Fam	CCATCAGCCCCGAGATAATGAAGTCTGTT	CACCATTGATCACGGCAATC	AGGCAGCGGGAAGAATATCAG
Lgr5	Fam	AACGGTCCTGTGAGTCAACCCAAGCC	TCCATTAACTCGGACGATGTTG	GCTGGCGTGGGTAAAGGA
Lgr6	Fam	CGGCGCCTACATCAAGCTCTACTGTGAC	TTCGCTGTAGCCCTGGTGAT	CCACACGGCCTCAAAGTCA
Lhcgr	Fam	ACCCTGATGGCCACATTGCCCC	GCTCGGAGGATGGATTTTTTC	GCTGACTTTCATGTAACTGCTGACA
Lpar1	Fam	CACATCACGGTTTTCCGCATGCA	CCTGCTGGCTATTGCTATCGA	CCGGTTGCTCATTCGTGTATG
Lpar2	Fam	CCGAGATGCTGAGATGCGCCG	CTCACTGGTCAATGCAGTGGTATAT	GAAGGCGGCGGAAGGT
Lpar3	Fam	CGCCGGAATCGCTTACGTGTTCC	CTAACTTAGCTGCTGCGGATTTC	ACACCGGGCCAGTGTTAAAC
Lpar4	Fam	TCATCACCAACCTGGCCCTCTCTGA	GAAAATGAGAAGTGAGACGGCTATT	AAAGGTAGGGTACAAACAAAAAGCA
Lpar5	Fam	TGTGCTCCAGTGCCCTGACTATCGAGAT	CCAACACGACTTCTACCAACAGC	CCACCATATGCAAACGATGTG
Lphn1	Fam	CAACAACCTGGGCCTCTTCTTGTCCAC	GTGTGGTGAAAGTTGTCTTCATTCTCT	CCAGCTTCACTGTGGCATTCT
Lphn3	Fam	ATGCCCGCGCTCATCGTGG	AAGTACTTTTATCTGGTCGGCTATGG	TCGACGGCCGCAGAAA
Ltb4r1	Fam	TCCACTTTCTGGCTCGAGGCACCT	TTGCTCACTGCTCCCTTTTTC	AGGCGGCAACCCATCTCT
Ltb4r2	Fam	CCACCGGCACTGCCTTTCTACTGC	CCGCCTGGGAATGAGACA	AAGCTCCATACTACGAAGCCATTG
Mas1	Fam	TCCACCATCAACAGCAGCGCCA	CCTGCATAACATCTCCTTGCTTT	TTCTTACTGCTGCCCACAAAAA
Mc1r	Fam	CCTGTATGTGTCCATCCCAGATGGCCT	ACTGGCCACCAACCAGTCA	ACCAGCCCTAGGCTGAGGAA
Mc2r	Fam	ACCATCTTCCATGCCCTGCAATACCA	TCATTGCAGCTGACCGTTACAT	CGGCGCATGGTCACAA
Mc3r	Fam	CATCTCCCTGGTGGCCTCCATCTG	CAGCACATGGATAATATCTTCGACTCT	GGCAATGGCCAGGAGGTT
Mc4r	Fam	TGGGTCGGAAACCATCGTCATTACCC	TGCTGGTGAGCGTTTCGA	GGCATCCGTATCCGTACTGTTTA
Mc5r	Fam	CCATCTTCTATGCCTTGCGCTACCACC	CATTGCGGTGGACAGGTACAT	GCCTCGCGGTCATGATG
Mchr1	Fam	CACTGGTGCAGCAACGTCCCTGA	GCCGTGGTGAAGAAATCCAA	ATCCACCACAGAGAGGTTGATGA
Mrgprd	Fam	TTTGAGCAGCAGTGCCAACCCG	GCTGCGTATCACGCTTCTCTT	GCTGCCCACGAGGAAGTAAA
Mrgpre	Fam	ATGTGGCCTGCGCCGACCTC	GGAACCCCTTCTCCATCTATCTC	GGATGATGGCCACCATGTG
Mrgprf	Fam	CCCTGCCTGGCGCTCATCCTG	TTCTTTCTCTTCTGCCCACTCAT	CGTGCTCGGCACTCTACGT
Mrgprg	Fam	TGCTCTTCACAGCCACCCCCCA	GGGCAAGCAAGTTTCTCTTAATCT	ACTGGGCCAACTTGCAGAAC
Mtnr1a	Fam	CTGACACTCATCGCCATCATGCCC	TCTGCTACGTGTTCCTGATATGGAT	TGGAGTGTTCCGGTTTGCA
Mtnr1b	Fam	CCTCGTCTGGCTCCTCACTCTGGTG	CGGGTCTGCAGTCACTGGTATAC	CAAAGAAATTGGGCACCAAAG
Nmbr	Fam	CGTCACCTTAGTGGCCCGGGTTC	CCTTCTCTCGGGCACATGA	TTGACACAGGAATTGCTGAAACTC
Nmur1	Fam	CCGCAGCAACCCAGGAGACCTC	GGAGGTCAAGGGCAGGAAA	ATCTTGCAGCTGAATCCTTCTGT
Nmur2	Fam	CTGAGCTCCGCTGTCAACCCCATT	CACGTGGTATCAGGTGTCTTTTTCTA	GCGCCGAGACAGGAGGTTA
Npbwr1	Fam	CGTGTTCATCCTCAACCTGGCTATCGC	GCCGCGCATGAAGACTGT	CACGAGGGTGAAGAGCTCATC
Npffr1	Fam	ATGCTCGCAACCGCTCCTACCCTC	ACGCGAGAGGAGCATCACTT	GGCCTCCCAGCACGAGTAG
Npffr2	Fam	CTACTATCTCCACCAGCCCCAAGTGGC	TGGTATTCAGATATCAACATTACCTATGTG	AGGAGGTAGGAGCTGATGAAGACA
Npsr1	Fam	CCCCCTGCAAGATGCAAAGATCACAG	GCATCTTCAGCAGCTCCATCT	TTCTCTCTCGGTATGTCATTCTGG
Npy1r	Fam	CAAATTCTGACCGACGAGCCCTTCC	CTTCTTCTCTGCCCTTTGTGATCTA	CGCCGCAAGTGACACATTT
Npy2r	Fam	CACTGGCCATCTTCCGGGAATACTCC	AGCGCTCTGCTGGCAAGT	CACAATCTCAAAGTCAGGAATGATCT
Npy4r	Fam	ACTGCATCCCTCTAGCCTTCATCCTGG	ATACCACTTTTCTGCTGCTCTTTCA	GCGCTGGTAGATGCGTATGTAG
Npy5r	Fam	CTGTTTTGCTCCCCTTTCACCCTGACC	TGGCCTTCTCCGACATTTTG	ACATCCACTGATCCAACAAGACA
Ntsr1	Fam	CATCTGCCATCCCTTCAAGGCCAAG	TCAATGTAGCCAGCCTGAGTGT	CGGCTGCGGGACATGA
Ntsr2	Fam	ACCTGGTGGCCCTCTACTCCCAGG	GCTTTTCTGAATGGGATCACTGT	ATGGAGTTGACTTGGGCAGAAG
O3far1	Fam	CCGCACGCTCTTCCTGCTCATG	TCCGAGTGTCCCAACAAGACTAC	GACTCCACATGATGAAGAAGGAAA
Opn3	Fam	CATTACCACCCTCACTGTGCTGGCCT	GGTTTAGCGGCAGCCTCTTT	TGTACCACACGGATATAACGTTCA
Opn4	Fam	TGTCAGTCACTCAGGCCCCGGTC	AACCTCGCAGTCAGCGACTT	TGTAGAGGCTGCTGGCAAAGA
Oprd1	Fam	CTGTCTGCCATCCTGTCAAAGCCCTG	ATGAGCGTGGACCGCTACAT	TGGCTGGTGTCCGGAAGT
Oprk1	Fam	TCAGCAGCTGGAGTCCGCGC	AGAATCCGACAGTAATGGCAGTGT	AGGGATGGCCGGAGAGAT
Oprl1	Fam	CGACGCATCACACGGCTGGTACTG	CGAGAGAAGGACCGGAACCT	CCCACAAACACAGCCACAAC
Oprm1	Fam	CCACATGGTACTGGGAGAACCTGCTCA	TGCACCCTCACGTTCTCTCA	AGGCGAAGATGAAGACACAGATT
Oxgr1	Fam	ACCAGCCTCCCGTTCCTCATCCA	GCCTTGACGGACTTGCTGTATC	CCAGTTTTCACCACTGGCATAGTA
Oxtr	Fam	TGCTCTTCACGGGCCATCTCTTCC	TGCTGCAACCCATGGATCTA	AGGAAGCGCTGCACGAGTT
P2ry1	Fam	CAGAAGGAGACTGTCCCGAGCCACC	CATTCTTTATTTCTTGGCTGGAGAT	CACTCCTCCTGGAAGCTTTCC
P2ry10	Fam	CTTCATATTCATCCCGGGTCTCCTGGC	TCAATACTCTCTGTATGCAACCACCTATA	AGAACCCACAGGGCTACACTGT
P2ry12	Fam	CTGTACACCGTCCTGTTCTTTGCTGGG	CACCCAGGTTCTCTTCCCATT	TGCCAAGCTGTTCGTGATGA
P2ry13	Fam	CCTCTGGGTGTTCGTCCACATCCC	GCAGGCATCCTGCTGAACA	GGTAGACGATAAAGGTGGAATTGCT
P2ry2	Fam	CCTGGAACGCCTCCACCACCTACA	ATATCTTCCTATGCCGCCTCAA	TCCGAAACTGCCAGGTGAA
P2ry4	Fam	CGGCTCCGTTCTCTCCGCACC	CCAGGAGCTGGACAGTCATCTT	AGACAGTCAGCACCACAGCAA
P2ry5	Fam	TACACTCTGTACGGGTGCATGTTCAGCA	AGTGCCCTTATGACGACTCCTTTA	TCAGCCCAAGCACGAAGAC
P2ry6	Fam	CACAACAGAAGTTCCGGCGGCAAC	CTGGACCCCATTCTCTTCTACTTC	GGCTGTGAGCCTCTGTAAGAGATC
Prlhr	Fam	ATGCTGCTGTCCTGGCCCCG	CATGGCTGCACGACAGCTT	TGGCCATGAGGCACAATCT
Prokr2	Fam	CGCAACCTCACCAACCTGCTTATCG	TGGCCCGCTACAAAAAGC	TGGCCACGAGGAAGTCTGA
Ptafr	Fam	TGATCACCCTCCCACTGTGGATTGTCT	CTCACTATGGCTGACCTGCTCTT	TCCAGTCGCCCTCGTTGTA
Ptgdr	Fam	TGATCAGCCCGATGGTCCTGGC	CGACTTGCTGGGCAAGTGT	GCAGTTCCTTTAGGCTCTGGTTT
Ptger1	Fam	CACCTGGTGTTTTATTAGCCTTGGGCCT	GTACACGTGGGTCGCTACGA	GAAGAGGCCGGCAAGCA
Ptger2	Fam	CCCGGTGGTGCTGGCTTCATATTC	GCTGGGAACCTGCCTCATC	GCCACCAGGGTCTGGTTTCT
Ptger3	Fam	TCCTTTCTAATTGCAGTTCGCCTGGCT	GGGAAAGGAGAAGGAGTGCAA	CCAGGGATCCAAGATCTGGTT
Ptger4	Fam	CGCTGCCCAACATGGGCCTG	TTCGCCATCTATGCATCTAACGT	GGTACTGCCGCTCGGATCT
Ptgfr	Fam	TGTGCTGCCCATCCTTGGACACC	GTGCATGTTTGCTGTGTTCGT	AGGTTCTGGACGCTTGGATTT
Ptgir	Fam	CTGCCTCTTCTGCTCACTGCCCCTG	TTGCCTTCCATCTACGCTTTCT	CCCTGGGCAATACTGCTGAT
Pth1r	Fam	CCGGACGTGGGCCAACTACAGC	GGCAGCTGGGAGGTGGTT	CGAGTCTCATTGGTCATGAACTTG
Pth2r	Fam	TGCCTGCAGACAGATCGACAGCCAT	CTCTGGCAAACCCACCAAGA	CTCCAGACATAGCCAGGTAGAGTCA
Qrfpr	Fam	TTGCTGTGTGCTGGGCACCTTTCC	TGATGGTGACAGTCGTGGTTCT	GTGACTTCATCATATTCCTTTTCAAAATT
Rgr	Fam	CCTCCAGTGAACTCTTTTGGGTTTGCC	AGAGCGGTCCGGCAAAC	AATAGTGCATGGCGATGTAGGAA
Rxfp1	Fam	TCTTTATCGTTTTCACCGACGCGCTGT	GGTTCTCGCCAAACGCTTT	TTTCAGTATGAAGATGGGAATCCA
Rxfp2	Fam	TAGCGGCCGTTCCGTTCACCA	ATCTGGGTGGTGGGATTTCTC	TTCCCATAAAAGTTGCCGAAATAAT
Rxfp3	Fam	CGCTGGCCTCGCTGCCCA	AGGTGCTGTGTGGGTTGATCT	CCCTGATGGTGGTGGAAAAA
Rxfp4	Fam	CTGGCCTTCATCGTGCCCTTGG	GCAGATACTGGCTGGGAGCTTA	ACAGCAGCAGGTAACTGGTGGTA
S1pr1	Fam	CTCCGCAGCTCAGTCTCTGACTATGGGA	AGCATCCCGGAGGTTAAAGC	GTTGTAATGCCGGACTATGATATCA
S1pr2	Fam	CTTTGTAGTCCGCTCCAGCCACGC	GTGGCTCTGTACGTCCGAATCT	CGTCTGAGGACCAGCAACATC
S1pr3	Fam	CCATTGCCATTGAGCGACACCTGA	CGCATCCACCTGCAGCTT	TCATATGGCCTCATCTTGATCATG
S1pr4	Fam	TTCCCACGCTGCTCCAGCCTG	CCTGCTGGGCTGGAACTG	AAAAGAGCACATAGCCCTTGGA
Smo	Fam	TTCACCGAGGCCGAGCACCAG	GGCTGTGGGATTCAGTGTCA	GCTGCGATGTAGCTGTGCAT
Sstr1	Fam	CCCATCGTGGTCTTCTCACGCACC	TGGGTCCTGTCATTACTGGTTATCTT	CTACCGTGCCATCGCTGTT
Sstr2	Fam	AAGCAACGCCGTCCTCACGTTCA	GACCGAGCCATATTACGACATGA	CGCACAGCCCGACAACA
Sstr3	Fam	CCCATCCTCTACGGCTTCCTCTCCTACC	GCCAACAGCTGCGCAAA	GCGAAAGCCCTGCTTGAAG
Sstr4	Fam	CTGTTTGTCACCAGCCTCGATGCCA	TTTCTATGTGGTGCAGCTTCTGAA	CAGGATGAGGGACACATGGTT
Sstr5	Fam	CCCTTTGGCTCCTTCTTGTGCCG	CGCAGAATGCTGTCTCCTACTG	GCCGTCCAGCGTCATGAC
Sucnr1	Fam	CTTTCCTGTGCACCCTTCCCATCCTG	TCTATCTTTTTAACCTTTCCATCTCTGACT	CCCCTTATCATTGGCATAACTCTTT
Taar1	Fam	CCAACTGGCTCCTTCACTCCATGGC	CCCATTTCAAGCAACTTCATACAC	GCCCAGCAGAAAGTCGACAA
Taar5	Fam	CCAAGTTCACAGTCAGGACAGCCCTCC	CATCTGTGACCCCCTGCTCTA	CCACCCTGCCACGATGTAG
Taar6	Fam	TCTCTCTTCCACCTGAGCTTCATCTCCATC	TGTGATGTGGCGTTCTGTTACTC	GTCCGTGACAGCGATGTACCT
Taar8b	Fam	CCTATTCTCCAGGGCCCCGGGT	AACACGAATGGATCCTGTATTAAAACT	CCCAAAGCCAAAGACCATGT
Taar9	Fam	TGCTGCATCTCCATTGACCGGTACATT	CTGTTTTGCGTCTCTGTTTCATTT	CGGATAGGTCAGTGGATCTGTAACT
Tacr1	Fam	CCACCACAGAGACCATGCCCAGC	GCCTTCCCACAGGGCTACTAC	TCTGGCCACTCAATCATGCA
Tacr2	Fam	CCTGCGCCATCTACAGGCCAAGA	AGACACCAGGCTCATGGAGCTA	GTACCATGGCCTTCACAAACTTC
Tacr3	Fam	ATCACAGCGGTGTTTGCCAGCATC	CTGCCGCTTCCAGAACTTCTT	GTCCACTGCAATGGCTGTCA
Tas1r1	Fam	CGTCAGCCCCTCTTTTCTCTCGGG	GCCCGCGTGCTTGCT	GGATTGTCAGACAGGAGAGGAAAAT
Tas1r2	Fam	CCTCCACTGCAACCAGGTCCGC	GCCCACACCCTCCACAGA	GCCATGGATAGACGATTTGCTT
Tas2r135	Fam	TCTGGTTTGCCACCTGCCTCAGC	TTCTGGACACTTACCAACCATTTAAGT	AAAGAGGGTGGAAGAAGTTTGCTAT
Tbxa2r	Fam	CGGGCCACAGAGCACCAGCTG	TGCAGACACCACCTGTCATGA	GGCCACACGCAGGTAGATG
Tpra1	Fam	TCCCCAAGACCCCACTGAAGGAGC	CCTGGTCTACTCACTGGTGGTAATT	TCCGTGAGGGCAGGGATAC
Trhr	Fam	CCCCATCAAAGCCCAGTTTCTCTGC	CCTTTACCATTGAAAGGTACATAGCAA	ATGATGATTTTTTTGGCTCTGGAA
Tshr	Fam	CCCGAGCCACTGCTGCGCTT	CACTCGGGCTGACCTCTCTT	ATTCCCCTGATTTTCTTCTGGTT
Uts2r	Fam	CCCATGATGCTTGCCATCCGG	TGGCACTGCTGCTGACCTT	GGCAGGCAGAGGCTCTTAGA
Vipr1	Fam	ACGGCCACCCGACATTGGGA	CATCCGAATCCTGGTTCAGAA	AGCCTCGAGTATGGGCTGCTA
Vipr2	Fam	CAAGAGGCTTGCCAAGTCCACACTGCT	TCTCCAGATGTTGGTGGCAAT	AACAGGATCTGGTATGTGGATGAG
Vmn1r224	Fam	CAGGTCCTCTGCTGAGTTTAGAGCCACAA	GATGAAGCACATTCATAGGAGTACCTT	TGCTCACCAAGAGCAGAATGG
Xcr1	Fam	ATACCCTCCGCTGCCGTGTGCTG	AGCCCCATCTCTACTCTGGGTATC	TGGCTGCCCACACACATG
mGAPDH	Fam	TGCCGATGCCCCCATGTTTGT	GTCATCATCTCCGCCCCTT	ATATTTCTCGTGGTTCACACCCA
