# Supplementary material for: Anatomical Transcriptome of G Protein-Coupled Receptors Leads to the Identification of a Novel Therapeutic Candidate GPR52 for Psychiatric Disorders
Source: PLoS One. 2014 Feb 28;9(2):e90134. doi: 10.1371/journal.pone.0090134 (PMC3938596; doi:10.1371/journal.pone.0090134)
Supplement: Table S3 — Information of the examined GPCRs. (XLSX) [file pone.0090134.s012.xlsx]

## Sheet: Table_S3
Table_S3. Information of the examined GPCRs
name	Orphan GPCR	Gene_ID
Adcyap1		11516
Adora1		11539
Adora2a		11540
Adora2b		11541
Adora3		11542
Adra1a		11549
Adra1b		11548
Adra1d		11550
Adra2a		11551
Adra2b		11552
Adra2c		11553
Adrb1		11554
Adrb2		11555
Adrb3		11556
Agtr1		11607
Agtr2		11609
Amfr	○	23802
Apnlr		23796
Avpr1a		54140
Avpr1b		26361
Avpr2		12000
Bai1		107831
Bai2		230775
Bai3		210933
Bdkrb1		12061
Bdkrb2		12062
Brs3		12209
C3ar1		12267
C5ar1		12273
Calcr		12311
Calcrl		54598
Casr		12374
Ackr2	○	59289
Cckar		12425
Cckbr		12426
Ccr1		12768
Ccr10		12777
Ccr2		12772
Ccr3		12771
Ccr4		12773
Ccr5		12774
Ccr6		12458
Ccr7		12775
Ccr8		12776
Ccr9		12769
Ccrl1	○	252837
Ccrl2		54199
Cd97	○	26364
Celsr1	○	12614
Celsr2	○	53883
Celsr3	○	107934
Chrm1		12669
Chrm2		243764
Chrm3		12671
Chrm4		12672
Chrm5		213788
Cmklr1		14747
Cnr1		12801
Cnr2		12802
Crhr1		12921
Crhr2		12922
Cx3cr1		13051
Cxcr2		12765
Cxcr3		12766
Cxcr4		12767
Cxcr5		12145
Cxcr6		80901
Cxcr7	○	12778
Cysltr1		58861
Cysltr2		70086
Darc		13349
Drd1		13488
Drd2		13489
Drd3		13490
Drd4		13491
Drd5		13492
Ednra		13617
Ednrb		13618
Eltd1	○	170757
Emr1	○	13733
F2r		14062
F2rl1		14063
F2rl2		14064
F2rl3		14065
Ffar1		233081
Ffar2		233079
Ffar3		233080
Fpr1		14293
Fpr3		14294
Fshr		14309
Fzd1		14362
Fzd10		93897
Fzd2		57265
Fzd3		14365
Fzd4		14366
Fzd5		14367
Fzd6		14368
Fzd7		14369
Fzd8		14370
Fzd9		14371
Gabbr1		54393
Gabbr2		242425
Galr1		14427
Galr2		14428
Galr3		14429
Gcgr		14527
Ghrhr		14602
Ghsr		208188
Gipr		381853
Glp1r		14652
Glp2r		93896
Gnrhr		14715
Gpbar1		227289
Gper		76854
Gpr1	○	241070
Gpr101	○	245424
Gpr105		140795
Gpr110	○	77596
Gpr111	○	435529
Gpr113	○	381628
Gpr115	○	78249
Gpr116	○	224792
Gpr119		236781
Gpr12	○	14738
Gpr123	○	52389
Gpr126	○	215798
Gpr128	○	239853
Gpr132		56696
Gpr133	○	243277
Gpr135	○	238252
Gpr137b	○	83924
Gpr139	○	209776
Gpr141	○	353346
Gpr142	○	217302
Gpr15	○	71223
Gpr150	○	238725
Gpr151	○	240239
Gpr152	○	269053
Gpr157	○	269604
Gpr161	○	240888
Gpr162	○	14788
Gpr17		574402
Gpr171	○	229323
Gpr173	○	70771
Gpr174		213439
Gpr176	○	381413
Gpr18	○	110168
Gpr182	○	11536
Gpr183		321019
Gpr19	○	14760
Gpr20	○	239530
Gpr21	○	338346
Gpr22	○	73010
Gpr25	○	383563
Gpr26	○	233919
Gpr27	○	14761
Gpr3	○	14748
Gpr31		107431
Gpr34		23890
Gpr35		64095
Gpr37	○	14763
Gpr37l1	○	171469
Gpr39		71111
Gpr4		319197
Gpr44		14764
Gpr45	○	93690
Gpr50	○	14765
Gpr52	○	620246
Gpr55		227326
Gpr56		14766
Gpr6	○	140741
Gpr61	○	229714
Gpr62	○	436090
Gpr63	○	81006
Gpr64	○	237175
Gpr65		14744
Gpr68		238377
Gpr77		319430
Gpr81		243270
Gpr82	○	319200
Gpr83	○	14608
Gpr84		80910
Gpr85	○	64450
Gpr87		84111
Gpr88	○	64378
Gpr97	○	54672
Gpr98	○	110789
Gprc5a	○	232431
Gprc5b	○	64297
Gprc5c	○	70355
Gprc5d	○	93746
Grm1		14816
Grm2		108068
Grm3		108069
Grm4		268934
Grm5		108071
Grm8		14823
Grpr		14829
Niacr1		80885
Hcrtr1		230777
Hcrtr2		387285
Hrh1		15465
Hrh2		15466
Hrh3		99296
Hrh4		225192
Htr1a		15550
Htr1b		15551
Htr1d		15552
Htr1f		15557
Htr2a		15558
Htr2b		15559
Htr2c		15560
Htr4		15562
Htr5a		15563
Htr6		15565
Htr7		15566
Kiss1r		114229
Lgr4		107515
Lgr5		14160
Lgr6	○	329252
Lhcgr		16867
Lpar1		14745
Lpar2		53978
Lpar3		65086
Lpar4		78134
Lpar5		381810
Lphn1		330814
Lphn3	○	319387
Ltb4r1		16995
Ltb4r2		57260
Mas1	○	17171
Mc1r		17199
Mc2r		17200
Mc3r		17201
Mc4r		17202
Mc5r		17203
Mchr1		207911
Mrgprd		211578
Mrgpre	○	244238
Mrgprf	○	211577
Mrgprg	○	381974
Mtnr1a		17773
Mtnr1b		244701
Nmbr		18101
Nmur1		14767
Nmur2		216749
Npbwr1		226304
Npffr1		237362
Npffr2		104443
Npsr1		319239
Npy1r		18166
Npy2r		18167
Npy4r		19065
Npy5r		18168
Ntsr1		18216
Ntsr2		18217
O3far1		107221
Opn3	○	13603
Opn4		30044
Oprd1		18386
Oprk1		18387
Oprl1		18389
Oprm1		18390
Oxgr1		239283
Oxtr		18430
P2ry1		18441
P2ry10		78826
P2ry12		70839
P2ry13		74191
P2ry2		18442
P2ry4		57385
P2ry5		67168
P2ry6		233571
Prlhr		226278
Prokr2		246313
Ptafr		19204
Ptgdr		19214
Ptger1		19216
Ptger2		19217
Ptger3		19218
Ptger4		19219
Ptgfr		19220
Ptgir		19222
Pth1r		19228
Pth2r		213527
Qrfpr		229214
Rgr		57811
Rxfp1		381489
Rxfp2		140498
Rxfp3		239336
Rxfp4		242093
S1pr1		13609
S1pr2		14739
S1pr3		13610
S1pr4		13611
Smo		319757
Sstr1		20605
Sstr2		20606
Sstr3		20607
Sstr4		20608
Sstr5		20609
Sucnr1		84112
Taar1		111174
Taar5		215854
Taar6	○	215855
Taar8b	○	382348
Taar9	○	503558
Tacr1		21336
Tacr2		21337
Tacr3		21338
Tas1r1		110326
Tas1r2		83770
Tas2r135	○	387512
Tbxa2r		21390
Tpra1	○	24100
Trhr		22045
Tshr		22095
Uts2r		217369
Vipr1		22354
Vipr2		22355
Vmn1r224	○	665525
Xcr1		23832
Orphan GPCR was indicated by circle (○).
