# Supplementary material for: Anatomical Transcriptome of G Protein-Coupled Receptors Leads to the Identification of a Novel Therapeutic Candidate GPR52 for Psychiatric Disorders
Source: PLoS One. 2014 Feb 28;9(2):e90134. doi: 10.1371/journal.pone.0090134 (PMC3938596; doi:10.1371/journal.pone.0090134)
Supplement: Table S4 — TaqMan probe and primer sequences. (XLSX) [file pone.0090134.s013.xlsx]

## Sheet: Table_S4
Table_S4. TaqMan probe and primer sequences
Name	Species		Probe Sequence	Forward Primer Sequence	Reverse Primer Sequence
GPR52	Human	Fam	CGAAGAGCCCGATTCCCTAGTCATGAG	GTCAGCACACCAAAGAGATAAATGA	GTGTCCAGTCTCTCTGGAAGAATCTA
	Mouse	Fam	TACAGACCATGGCATACGCTGACCTCCT	TGCTCCGCTGTTACACCATTAT	CAGAGTAGGAACCAAGCAGGTAACT
	Rat	Fam	CCTCTAGGGAAGCAGGACACAGCCCT	GATTCCCTAGCCACGAGGTAGA	CCATGGCGTAGCGACGAT
GPR88	Rat	Fam	CACGCTGGCCAACGGTATGGTCAT	TGCTCTGCGAGGAAGAAGAATC	TTTCGGAAGGACGACACAAGA
GPR6	Rat	Fam	AGGACCCTCAGGACTTCTGCTTTCGG	ACGGGTCACTGGAGCTGTCT	AGCACATCCCAGGGATTCACT
DRD1	Rat	Fam	CCCTTGTCTGTGCGGCCGTCA	TGTCCACTCTCCTGGGCAAT	GGACCTCAGGTGTCGAAACC
DRD2	Rat	Fam	CCTGAAGACACCACTCAAGGGCAACTGT	GCAGCAGTCGAGCTTTCAGA	CGCCTGTTCACTGGGAAACT
GAPDH	Human	Fam	CTGGCATTGCCCTCAACGACCA	TCCTCCACCTTTGACGCTG	CATACCAGGAAATGAGCTTGACAA
	Mouse	Fam	TGCCGATGCCCCCATGTTTGT	GTCATCATCTCCGCCCCTT	ATATTTCTCGTGGTTCACACCCA
	Rat	Fam	TTGTGGATCTGACATGCCGCCTG	GTGTTCCTACCCCCAATGTATCC	GATGTCATCATACTTGGCAGGTTT
Cyclophilin	Mouse	Fam	CCGCGTCTCCTTCGAGCTGTTTGCA	GCCGATGACGAGCCCTTG	TAGCCAAATCCTTTCTCTCCAGTG
