# Supplementary material for: Anatomical Transcriptome of G Protein-Coupled Receptors Leads to the Identification of a Novel Therapeutic Candidate GPR52 for Psychiatric Disorders
Source: PLoS One. 2014 Feb 28;9(2):e90134. doi: 10.1371/journal.pone.0090134 (PMC3938596; doi:10.1371/journal.pone.0090134)
Supplement: Table S5 — PCR primers used for the generation of GPR52 KO mice. (XLSX) [file pone.0090134.s014.xlsx]

## Sheet: Table_S5
Table_S5. PCR primers used for the generation of GPR52 KO mice
GPR52 WT allele fwd primer	CTAGCGTGTTTTACATGCTGTGGCTTC
GPR52 WT allele rev primer	GCAGGAATTTGCCCGTCTCCTAGGTTT
GPR52 KO allele fwd primer	CAGCCGAACTGTTCGCCAGGCTCAAGG
5'Scr1	CGGACTTCTGAATCTAGCAACCCAGTC
5'arm/5armR	TTCAGGATCCTCCATTCAGTCCACCTG
